# Supplementary material for: Succinylation profiles of brain injury after intracerebral hemorrhage
Source: PLoS One. 2021 Nov 15;16(11):e0259798. doi: 10.1371/journal.pone.0259798 (PMC8592435; doi:10.1371/journal.pone.0259798)
Supplement: S1 Table — (XLSX) [file pone.0259798.s003.xlsx]

## Sheet: sheet 1
Position	Amino acid	Gene name	Localization probability	PEP	Score	Charge	Modified sequence	Mass error [ppm]	MS/MS Count	ICH_1	ICH_2	ICH_3	Sham_1	Sham_2	Sham_3	ICH/Sham Ratio	ICH/Sham P value
959	K	Chd5	1	0.0054414	113.89	2	VELSQMQK(1)K	-2.7583	2
247	K	Dgat2l6	1	0.0202362	50.123	2	FFQK(1)NIQK(1)IGK	0.52582	1	0.942593	1.02125	1.11524	0.985059	0.961426	1.04721	1.029	0.655153
251	K	Dgat2l6	1	0.0202362	50.123	2	FFQK(1)NIQK(1)IGK	0.52582	1	0.942593	1.02125	1.11524	0.985059	0.961426	1.04721	1.029	0.655153
271	K	Ndufaf6	1	8.89e-05	83.418	4	DVVYDIASQAHLHLK(1)HAR	-0.56279	2	1.3267	0.564546	1.04766		1.30721	1.08645	0.819	0.501201
114	K	Ndufaf5	1	0.00373348	56.851	3	ETVGK(1)IFQTDIAEHALK	0.26354	2	1.49888	0.749472	1.26708			0.841172	1.393
605	K	Rtf1	1	0.00901396	96.331	2	QCK(1)PTIVSNSR	1.2472	3	1.01637	0.752849	1.06699	0.920972	0.915719	1.4278	0.869	0.518412
329	K	Slc25a25	1	6.31e-06	134.59	2	ILAK(1)EGVAAFYK	-0.11707	8	1.04958	0.889171	1.16259	0.758331	1.24491	1.03392	1.021	0.840588
819	K	Dhtkd1	1	0.00101553	132.29	3	HFYALLK(1)QR	0.56699	10	0.981608	1.11154	0.738645	1.18894	1.05941	0.931199	0.891	0.422238
801	K	Dhtkd1	1	1.37e-05	121.83	2	PVIGDSSVDPK(1)NVK	-0.33591	2	0.699273	1.53732	0.793952	1.36535	0.793412	0.750463	1.042	0.960775
124	K	Cisd3	1	1.9e-23	166.91	3	ATQRPPYCDGTHK(1)SEQVQK	-1.3072	12	0.718962	1.36931	0.943424	0.900076	0.764315	1.37848	0.996	0.979719
65	K	Cisd3	1	0.014126	67.563	2	LELVAGK(1)TYR	-0.85477	1	1.1048	1.27993			0.834094		1.43
76	K	Cisd3	1	0.000124105	93.237	3	SK(1)NQPFCDGSHFFQR	-0.16409	5	0.752033	1.09438	0.904517	1.29547	0.91507	1.00261	0.856	0.357715
35	K	Gnai1	1	6.68e-05	108.68	2	EVK(1)LLLLGAGESGK	-0.18325	3	1.0582	0.772107	1.13237	0.872796	1.14885	1.12693	0.941	0.674843
46	K	Gnai1	1	8.16e-11	147.71	2	LLLLGAGESGK(1)STIVK	0.83721	5	0.980851	1.03849	1.0059	0.59838	1.43723	1.10456	0.963	0.927403
51	K	Gnao1	1	0.00256982	119.89	2	STIVK(1)QMK	-0.37984	11	0.734007	1.03908	0.832734	1.43173	0.907938	0.978339	0.785	0.253792
132	K	Gnai1	1	1.33e-12	172.69	2	LWK(1)DSGVQACFNR	1.4215	2	0.867659	1.26952	0.937945	1.2668	0.835363	0.810103	1.056	0.753725
181	K	Gnao1	1	2.59e-10	141.13	3	VK(1)TTGIVETHFTFK	-0.29068	9	1.24322	1.05002	1.03552	1.00616	0.85881	0.908825	1.2	0.0727986
78	K	Xpnpep3	1	0.00708496	62.823	3	HK(1)LMALVHK	-0.38898	8	0.909641	0.803776	0.850659	1.4583	1.02574	0.88487	0.761	0.173964
397	K	Xpnpep3	1	0.00621092	122.33	2	LK(1)DLGITK	2.2752	6	1.1144	0.887348	0.689766	1.20867	1.1229	0.995442	0.809	0.202567
253	K	Xpnpep3	1	0.0174036	143.85	2	SPSEIK(1)R	-0.74548	3	0.74454	0.9886	0.877047	1.08585	1.06426	1.25568	0.766	0.050088
125	K	Ptprz1	1	0.00897788	75.378	3	ASK(1)ITFHWGK	-0.067144	9	0.988577	0.943841	1.18345		0.99158	1.1993	0.948	0.669919
291	K	Ptprz1	1	0.0152905	83.265	2	EQQYK(1)FSR	-1.3422	4		0.84243	1.08897		1.2458	0.966352	0.873	0.530215
87	K	Ptprz1	1	1.17e-12	137.05	3	FQGWEK(1)ASLENTFIHNTGK	1.268	5	1.00862	1.30763	0.822008	0.889071	0.910735	1.16488	1.059	0.785714
171	K	Ptprz1	1	3.01e-07	142.92	2	FSSFEEAVK(1)GK	0.090643	7	0.975083		0.91925	1.19397	0.848014		0.928	0.759125
52	K	Ptprz1	1	0.0123394	88.948	2	K(1)YPICNSPK	0.17413	6	1.21245	0.89301	0.886856	1.18509	0.788071	1.08517	0.978	0.916516
96	K	Hist1h2ap	1	8.37e-09	193.38	2	NDEELNK(1)LLGR	-0.80779	5	0.928691	0.622344	1.26073	1.11088	1.15488	0.955833	0.873	0.459809
119	K	Hist1h2ap	1	0.00808566	49.306	3	VTIAQGGVLPNIQAVLLPK(1)K	-0.019378	1	1.26597	1.2076	0.83656		0.977792		1.128
304	K	Mthfd2l	1	0.01927	76.228	2	LVGDVDFEAVK(1)K	-2.4294	2		1.14007		1.00722	0.676844		1.354
134	K	Ptrhd1	1	0.00263994	126.67	2	EEVSQYLK(1)K	0.018052	6	0.97542	0.941624	0.846199	1.38911	0.929806	0.880003	0.864	0.44609
126	K	Ptrhd1	1	0.0124169	46.772	4	NIDHTLWLEQPENIATCIALRPYPK(1)EEVSQYLK	-2.8881	1		0.90926			1.13437		0.802
169	K	Gls	1	9.45e-08	171.56	2	FITALK(1)STGLR	-0.29639	24	1.01849	0.939649	1.11613	0.891926	1.1291	1.00603	1.016	0.844592
325	K	Gls	1	2.44e-18	144.7	3	FNK(1)LFLNEDDKPHNPMVNAGAIVVTSLIK	-0.88697	6	1.23375	1.09938	0.53067	0.821564	1.39669		0.861	0.681586
333	K	Gls	1	5.02e-05	76.198	3	LFLNEDDK(1)PHNPMVNAGAIVVTSLIK	-1.9401	5		0.68097		1.0236	1.1945	0.947918	0.645
284	K	Gls	1	1.29e-94	314.17	2	HSIGDTK(1)VPFCLQSCVK	-0.19164	49	1.17582	0.952964	1.14563	1.2908	1.37096	0.0640311	1.201	0.469413
163	K	Gls	1	8.95e-06	140.49	2	IPVHK(1)FITALK	0.19132	12	0.905724	1.15353	0.807754	1.38993	0.858043	0.840343	0.928	0.783552
223	K	Gls	1	4.45e-22	163.95	3	K(1)FVIPDFMSFTSHIDELYESAK	-0.89309	15	0.900859	1.03262	0.998509	0.909892	1.1692	1.06874	0.931	0.467653
181	K	Gls	1	0.00545601	99.802	2	LK(1)ECMDMLR	-1.0924	6	0.849774	0.901025		0.884395	1.18948	1.19794	0.803	0.206082
202	K	Gls	1	0.000171559	89.648	2	LTLQTTSDGVMLDK(1)DLFK	1.4972	1				0.817661
316	K	Gls	1	8.16e-06	147.51	2	YVGK(1)EPSGLR	-0.75127	20	0.739217	1.04507	0.727365	1.49416	0.887319	1.01318	0.74	0.212446
2461	K	Apob	1	0.0168971	52.716	2	LPQK(1)MEALK	-0.29795	1			1.51112			0.598646	2.524
1080	K	Syngap1	1	0.00107484	90.653	2	SQQLTVSAAQK(1)PR	-0.201	1	1.41136	0.793365	1.40144	0.846849	0.971381	0.743253	1.408	0.20172
721	K	Atp2b1	1	2.95e-07	114.72	3	AIATK(1)CGILHPGEDFLCLEGK	-0.99478	1	1.37868					0.861551	1.6
359	K	Atp2b1	1	0.00491041	134.77	2	EK(1)SVLQGK	0.23781	5	0.887081	1.16397	0.908703	1.35829	0.610346		1.002	0.834544
1070	K	Atp2b1	1	0.0171543	45.653	3	FLK(1)EAGHGTQK	2.2162	1				1.01431		0.792797
609	K	Atp2b1	1	0.00167643	132.08	2	GASEIILK(1)K	0.050797	6	0.910515	1.03487	0.991318	1.03089	0.985895	1.10032	0.942	0.290565
778	K	Atp2b1	1	6.22e-08	123.02	3	HTLVK(1)GIIDSTVSEQR	0.37442	2		0.839156	1.35233	0.668267	1.05628	1.09709	1.165	0.623045
251	K	Atp2b1	1	0.000187826	89.507	3	IDESSLTGESDHVK(1)K	-0.26854	7	0.990755		0.794015	1.4918	1.02555	0.589252	0.862	0.826785
193	K	Atp2b1	1	2.17e-07	155.42	2	IEQEQK(1)FTVIR	-2.3442	5		0.684197	1.04714	1.12294	1.01377	1.017	0.823	0.281188
62	K	Atp2b1	1	0.000842626	80.96	2	IQESYGDVYGICTK(1)LK	0.52277	4	1.21467	0.467575	1.17584	0.559883	1.51893	1.267	0.854	0.734448
64	K	Atp2b1	1	3.82e-06	114.56	2	LK(1)TSPNEGLSGNPADLER	-0.71152	1						1.04384
357	K	Atp2b1	0.960265	0.00675069	130.56	2	K(0.96)EK(0.04)SVLQGK	0.69092	1						1.04384
368	K	Atp2b1	1	0.00436349	87.639	2	LTK(1)LAVQIGK	-0.5388	6	0.50983	1.44813	0.839182	1.35469	0.672555	1.10269	0.894	0.68261
495	K	Atp2b1	1	0.000213056	90.861	3	MTVVQAYINEK(1)HYK	0.15254	2	0.826753		0.798865	1.44882	0.931256	0.882846	0.747	0.281912
747	K	Atp2b1	1	4.59e-07	180.8	2	NEK(1)GEIEQER	-0.092809	6	1.12594	1.01835	0.940485	1.11221	1.20759	0.642027	1.042	0.734608
806	K	Atp2b1	1	1.26e-11	141.38	2	QVVAVTGDGTNDGPALK(1)K	0.3776	3	0.876798	1.19699	1.01695	1.1903	1.01393	0.709713	1.061	0.700382
256	K	Atp2b1	1	0.00448973	52.09	3	SLDK(1)DPLLLSGTHVMEGSGR	-1.5006	1	1.07282		0.77305	0.831545	1.32801	1.06664	0.858	0.536906
773	K	Atp2b1	1	0.000469363	98.04	3	SSPTDK(1)HTLVK	-0.19291	10	0.892916	0.895535	1.04576	1.25417	1.05735	0.843211	0.898	0.48584
230	K	Capn2	1	0.000726315	52.237	4	IIQK(1)ALEK(1)GSLLGCSIDITSAADSEAVTYQK(1)LVK	0.77498	2		0.703572		0.937587		1.22807	0.65
234	K	Capn2	1	0.000726315	52.237	4	IIQK(1)ALEK(1)GSLLGCSIDITSAADSEAVTYQK(1)LVK	0.77498	2		0.703572		0.937587		1.22807	0.65
257	K	Capn2	1	0.000726315	52.237	4	IIQK(1)ALEK(1)GSLLGCSIDITSAADSEAVTYQK(1)LVK	0.77498	2		0.703572		0.937587		1.22807	0.65
808	K	Cacna2d1	1	0.00990248	73.248	2	LLK(1)PAVVGIK	0.49769	6	1.45244	0.861292	0.908525	0.855473	0.889187	1.19833	1.095	0.728172
593	K	Cacna2d1	1	0.0192789	70.919	2	TLVK(1)SQDER	-1.0963	1
23	K	Amph	1	0.0128673	91.626	2	AQEK(1)VLQK	-0.71431	5	1.09758	0.971101	1.26731		1.07046	0.91068	1.123	0.40254
13	K	Bin1	1	0.00330943	81.017	2	GVTAGK(1)IASNVQK	0.39575	5		1.06569	0.891977	0.890098	1.03282	1.06433	0.983	0.864546
20	K	Bin1	1	0.0124238	116.88	2	IASNVQK(1)K	0.3935	3	1.32654	0.611511	0.753095	1.30008	0.841121	1.19645	0.806	0.395732
164	K	Bin1	1	0.00280649	68.525	3	HHYESLQTAK(1)K	-0.12594	1		0.661369	0.971957	1.08875	1.17365	0.992105	0.753	0.151257
73	K	Bin1	1	0.0171273	44.44	3	TYLASVK(1)AMHEASK	-1.6116	1	0.74078		0.948619	1.58406	0.656718	0.923372	0.801	0.667559
345	K	Dpysl2	1	5.54e-32	196.67	2	AVGK(1)DNFTLIPEGTNGTEER	0.24448	9	0.909771	1.09102	1.19549	0.910286	1.0056	0.976969	1.105	0.332267
374	K	Dpysl2	1	3.09e-07	113.51	3	AVVTGK(1)MDENQFVAVTSTNAAK	0.028979	6	1.13285	0.706034	1.24121	0.781504	1.12951	1.15621	1.004	0.967991
130	K	Dpysl2	1	5.27e-21	152.32	3	EWADSK(1)SCCDYSLHVDITEWHK	-0.74946	11	1.36229	0.915728	1.01518	0.742965	1.07313	1.0719	1.14	0.485303
511	K	Dpysl2	1	1.1e-07	113.36	3	GLYDGPVCEVSVTPK(1)TVTPASSAK	-0.25841	5	1.11195		1.11635	0.59922	0.967032	1.36393	1.141	0.587422
520	K	Dpysl2	1	4.05e-07	134.2	2	TVTPASSAK(1)TSPAK	-0.191	6	0.963184	1.03665	0.964547	0.989659	0.891563	1.22839	0.953	0.706779
451	K	Dpysl2	1	9.35e-18	147.18	3	GSPLVVISQGK(1)IVLEDGTLHVTEGSGR	-0.84066	1		0.832044	1.23687	0.843798			1.226
293	K	Dpysl2	1	2.85e-42	182.53	3	GTVVYGEPITASLGTDGSHYWSK(1)NWAK	-0.47324	6	1.09677	1.0751	0.902316	0.683673	1.06437	1.34398	0.994	0.898964
418	K	Dpysl2	1	7.23e-05	83.606	3	ISVGSDADLVIWDPDSVK(1)TISAK	1.2785	2		1.08871		0.763842	1.0267		1.216
423	K	Dpysl2	1	1.42e-11	132.67	3	TISAK(1)THNSALEYNIFEGMECR	-0.63387	6	0.912453	0.96484	1.4293	0.659067	1.10234	1.09143	1.159	0.524236
270	K	Dpysl2	1	1.02e-37	183.07	3	K(1)GTVVYGEPITASLGTDGSHYWSK	-0.75437	5	0.899199	1.43599	0.0492583	1.18054	1.38097	1.03573	0.663	0.35999
472	K	Dpysl2	1	0.0105985	94.309	2	K(1)PFPDFVYK	-0.54038	2	0.966848	0.986738	1.22384	0.938392	1.12481	0.843665	1.093	0.468427
480	K	Dpysl2	0.999999	0.003562	100.02	2	KPFPDFVYK(1)R	0.28964	11	0.684337	1.2708	1.04861	1.29957	0.876854	0.77801	1.017	0.970605
368	K	Dpysl2	1	6.16e-10	154.24	2	MSVIWDK(1)AVVTGK	0.45553	11	1.1122	0.814088	1.25128	0.679203	1.12733	1.18901	1.061	0.756741
56	K	Dpysl2	1	2.82e-13	143.57	3	QIGENLIVPGGVK(1)TIEAHSR	0.43519	6	0.657599	1.75074	1.02406	0.823277	1.13888	0.680759	1.299	0.55804
254	K	Dpysl2	1	4.83e-05	91.889	3	SITIANQTNCPLYVTK(1)VMSK	0.27169	5	0.993864	1.08486	1.4413	0.566222	1.11953	0.987413	1.317	0.271098
258	K	Dpysl2	1	2.36e-06	130.01	3	VMSK(1)SAAEVIAQAR	-0.29607	8	1.04654	0.826602	1.35886	0.946437	0.898229	1.0249	1.126	0.538492
525	K	Dpysl2	1	5.7e-14	200.86	2	TSPAK(1)QQAPPVR	-0.29632	6	0.794993	0.990046	0.943882	1.2361	1.01459	1.00312	0.839	0.138445
140	K	Clta	1	0.000906064	103.7	2	AIK(1)ELEEWYAR	0.64228	2		1.1462	1.00801	0.773344			1.393
129	K	Clta	1	0.0249709	132.08	2	K(1)QEAEWK	0.20097	1	1.34811	0.931325	0.61469	0.984413	1.09525	1.13234	0.901	0.543822
210	K	Clta	1	0.00178672	105.4	2	LCDFNPK(1)SSK	-0.039477	6	1.01374	0.986873	0.982804	1.10466	1.01138	0.944527	0.975	0.637987
155	K	Clta	1	0.00239589	119.75	2	QDEQLQK(1)TK	-0.88519	6	0.628368	1.0262		1.17512	0.970155	1.12511	0.759	0.223365
229	K	Clta	1	5.98e-10	154.56	2	SVLISLK(1)QAPLVH	-0.63716	6	1.05535		1.01152	0.8626	0.875034	1.27659	1.029	0.804274
120	K	Stxbp1	1	8.84e-29	170.06	3	AAHVFFTDSCPDALFNELVK(1)SR	-0.26061	5		1.25697	0.859177	0.817409	1.11139	0.916015	1.116	0.623857
225	K	Stxbp1	1	8.75e-06	125.97	2	ADDPTMGEGPDK(1)AR	0.0062079	1	1.01363	0.773435	1.05478	1.40856	1.00533	0.706344	0.911	0.789141
165	K	Stxbp1	1	0.00309538	95.502	2	AQMK(1)NPILER	-0.45907	7	0.740489	1.52156	1.10078	1.00842	0.911975	0.760166	1.255	0.441811
13	K	Stxbp1	1	0.000257436	91.62	3	AVVGEK(1)IMHDVIK	0.13118	6	0.715173	1.53648	0.79644	1.00922	1.08209	0.890423	1.022	0.893261
20	K	Stxbp1	1	0.00544295	123.69	2	IMHDVIK(1)K	-0.1762	23	0.95469	1.04299	0.77222	1.22802	0.823211	1.18556	0.856	0.396328
493	K	Stxbp1	1	5.96e-18	189.13	2	DIMEDTIEDK(1)LDTK	-0.59338	1	1.04311	0.729508	1.35957		1.24221	0.932952	0.96	0.823199
497	K	Stxbp1	1	0.00222515	69.352	3	LDTK(1)HYPYISTR	0.3017	2	1.03748	1.14029	1.07956
332	K	Stxbp1	1	0.0183506	100.45	2	DLSQMLK(1)K	0.67831	6	1.00812	0.750288	1.30403	1.06931	0.927002	1.00308	1.021	0.987828
208	K	Stxbp1	1	2.23e-18	165.64	2	DNALLAQLIQDK(1)LDAYK	0.18234	6		1.05814	1.13782	0.770571	0.993696	1.02276	1.182	0.239983
213	K	Stxbp1	1	2.41e-05	107.65	2	LDAYK(1)ADDPTMGEGPDK	0.0082761	4	0.871321	1.23977	1.15895	1.12683	0.89793	0.732851	1.186	0.348873
98	K	Stxbp1	1	6e-16	157.74	2	DPPTAK(1)YR	-0.41163	22	1.05313	0.991602	0.72196	1.1911	1.12627	0.932465	0.851	0.290143
343	K	Stxbp1	1	6.65e-05	92.211	3	ELSK(1)YSTHLHLAEDCMK	-0.8299	6			0.696939	0.561015	1.0106	1.72595	0.634
356	K	Stxbp1	1	1.06e-06	108.75	3	YSTHLHLAEDCMK(1)HYQGTVDK	-0.051159	3		0.906767	1.03908	0.937689			1.038
196	K	Stxbp1	1	8.72e-08	129.37	3	GEYK(1)DNALLAQLIQDK	0.15597	8	1.03058	1.01898	0.996524	0.89789	1.07864	1.07812	0.997	0.990983
294	K	Stxbp1	1	0.00036533	86.944	3	HK(1)HIAEVSQEVTR	-0.12645	4	1.02976	0.999146	0.958508	1.05084	1.02928	0.992078	0.972	0.35212
364	K	Stxbp1	1	6.05e-08	177.06	2	HYQGTVDK(1)LCR	-0.45564	12	0.97238	1.16991	0.921009	1.01455	0.871901	1.11787	1.02	0.859722
587	K	Stxbp1	0.980625	0.00622416	99.688	2	K(0.019)LNK(0.981)TDEEISS	-0.4401	2	0.962786	0.769691		1.13391	1.08653	1.01739	0.803	0.093713
184	K	Stxbp1	1	0.000342214	73.735	3	LAEQIATLCATLK(1)EYPAVR	-0.20051	4	0.990563	1.30968	1.02189	0.842015		0.941216	1.242	0.181675
321	K	Stxbp1	1	0.00119285	111.61	2	MNTGEK(1)TTMR	0.12643	8	1.18501	0.863796	1.13888		0.945816	1.19629	0.992	0.949759
339	K	Stxbp1	1	2.55e-06	155.42	2	MPQYQK(1)ELSK	-0.15558	6	0.751987	1.09583	1.35374	1.03409	1.08792	0.713229	1.129	0.640014
526	K	Stxbp1	1	0.00815656	107.32	2	NK(1)APGEYR	-0.52287	5	0.776096	1.05422	1.12907	0.976917	1.07258		0.963	0.765958
92	K	Stxbp1	1	5.97e-28	203.7	3	SVHSLISDFK(1)DPPTAK	-0.14983	11	1.04811	1.33923	0.871273	1.05408	0.957062	0.790867	1.163	0.397476
382	K	Stxbp1	0.956722	0.000502231	74.047	3	VEQDLAMGTDAEGEK(0.957)IK(0.043)DPMR	-0.75001	3	1.34016	1.20275		0.984664	0.676995	0.861489	1.512	0.0635999
56	K	Prdx6	1	0.000767931	116.05	2	AAK(1)LAPEFAK	-0.78711	6	0.77819	1.22961	1.2041	0.978418	1.00621	0.858724	1.13	0.546698
63	K	Prdx6	1	0.0205568	92.467	2	LAPEFAK(1)R	0.24842	6	0.889072	0.805814	1.01823	1.28899	0.91452	1.0673	0.829	0.205215
209	K	Prdx6	1	0.00192779	108.15	2	GVFTK(1)ELPSGK	0.43767	5	1.00468	1.22743	1.06535	1.20949	0.797884	0.716952	1.21	0.277579
144	K	Prdx6	1	2.64e-05	122.7	2	LK(1)LSILYPATTGR	-0.47801	5	0.881339	1.21427	1.13611	0.986052		0.83772	1.181	0.334036
67	K	Prdx6	1	0.00920502	47.688	3	NVK(1)LIALSIDSVEDHLAWSK	-0.81646	1					1.00806
141	K	Prdx6	1	0.00103847	117.89	2	VVFIFGPDK(1)K	-0.67753	6	0.903573	1.03415	1.22724	0.619734	1.12493	1.25565	1.055	0.722919
430	K	Dld	1	3.19e-05	126.71	2	AK(1)TNADTDGMVK	-0.043098	6	1.64861	1.08496	0.54067	1.33137	0.916235	0.526187	1.18	0.762561
104	K	Dld	1	5.03e-24	170.91	4	ALLNNSHYYHMAHGK(1)DFASR	1.7771	84	0.831096	1.12395	0.36543	1.70346	0.895124	0.93362	0.657	0.294409
143	K	Dld	1	7.75e-49	271.39	2	ALTGGIAHLFK(1)QNK	0.78461	26	1.1269	0.743824	0.948525	0.909698	1.14115	1.23626	0.858	0.351605
146	K	Dld	1	7.1e-31	247.58	3	QNK(1)VVHVNGFGK	-0.42452	71	1.27399	0.884361	1.12336	1.3358	0.770596	0.631774	1.199	0.421761
505	K	Dld	1	3.45e-21	211.84	2	EANLAAAFGK(1)PINF	0.16975	2	1.59115	1.01867	1.302			0.454372	2.87
277	K	Dld	1	4.77e-14	228.05	2	LNTK(1)VTGATK	0.22445	21	0.938423	1.05595	0.838338	1.21777	0.975219	0.977547	0.893	0.324169
346	K	Dld	1	2.16e-15	144.18	3	FQTK(1)IPNIYAIGDVVAGPMLAHK	-0.00017457	6	1.33232	0.911525	1.33823	0.756152	0.806356		1.528	0.0904771
132	K	Dld	1	8.42e-67	279.65	3	HSAVK(1)ALTGGIAHLFK	-0.3167	17	1.4643	1.00734	0.995658	0.941625	0.853817	0.881897	1.295	0.13506
420	K	Dld	1	0.000280428	121.83	2	IGK(1)FPFAANSR	-0.64905	11		0.767603	1.06639		1.28938	1.01861	0.795	0.362966
445	K	Dld	1	0.0118116	78.516	3	ILGHK(1)STDR	0.68481	6	1.9655	0.502432	0.565111	1.40777	0.716231	0.914806	0.998	0.744226
159	K	Dld	1	2.42e-07	152.54	2	ITGK(1)NQVTATK	0.20596	27	1.22589	0.753201	0.910343	0.905675	1.25669	1.06192	0.896	0.516673
166	K	Dld	1	4.61e-97	322.18	2	NQVTATK(1)ADGSTQVIDTK	0.15183	27	1.30126	0.753824	0.871405	1.12873	0.990083	1.02396	0.931	0.593612
288	K	Dld	1	3.19e-07	119.69	2	SDGK(1)IDVSVEAASGGK	-0.084604	3	0.621221	1.44488	0.928621	1.48187	0.811411	0.612602	1.031	0.913626
215	K	Dld	1	7.24e-05	83.602	3	VPEK(1)LVVIGAGVIGVELGSVWQR	-0.67083	4	1.21493	0.981291	0.920924		1.20664	0.996385	0.943	0.670117
122	K	Dld	1	1.56e-13	221.94	2	LNLEK(1)MMEQK	-0.73419	39	0.766124	1.55792	0.556689	1.28735	1.03754	0.750893	0.937	0.708773
155	K	Dld	1	5.14e-07	141.08	2	VVHVNGFGK(1)ITGK	-0.29708	44	1.06224	1.27634	0.921623	1.09136	0.884235	0.819659	1.166	0.297456
334	K	Dld	1	1.78e-24	179.78	3	RPFTQNLGLEELGIELDPK(1)GR	1.0042	32	1.09001	0.997739	0.863488	0.874043	1.13264	1.1522	0.934	0.594575
66	K	Dld	1	7.55e-07	137.01	2	SAQLGFK(1)TVCIEK	0.28439	3	0.941143	0.671761	0.953526	1.31747	1.00868	1.0855	0.752	0.105621
72	K	Dld	1	1.32e-16	148.66	3	TVCIEK(1)NETLGGTCLNVGCIPSK	-0.20554	6	1.19529	0.774537	1.10017	0.887163	1.02349	1.14577	1.004	0.965185
410	K	Dld	1	1.89e-19	220.25	2	SEEQLK(1)EEGIEFK	0.13453	9	1.11506	0.972629	0.945392	1.00546	0.982034	1.06262	0.994	0.897605
79	K	Hsd17b10	1	4.86e-06	137.89	2	EIQAALTLAK(1)EK	0.38846	4	0.777517		0.924348	1.19401		1.04874	0.759	0.124057
99	K	Hsd17b10	1	6.5e-07	92.932	3	IDVAVNCAGIAVAIK(1)TYHQK	-0.7059	2	0.743552	1.46401	1.17805			0.883134	1.278
53	K	Hsd17b10	1	1.01e-19	180.48	2	K(1)LGESCIFAPANVTSEK	0.32835	5	1.2001	1.16733	1.13223	0.694467	1.08437	0.89842	1.307	0.0946799
69	K	Hsd17b10	1	0.00111944	55.662	3	LGESCIFAPANVTSEK(1)EIQAALTLAK	-0.39348	1			1.09596	0.869766	0.908966		1.232
105	K	Hsd17b10	0.911841	0.00243337	89.189	3	K(0.912)NK(0.088)IHTLEDFQR	-0.56353	9	0.946099	1.2084	0.81897	1.17601		0.856032	0.976	0.90176
107	K	Hsd17b10	1	0.000166162	111.61	2	NK(1)IHTLEDFQR	-0.19978	39	1.27038	1.27749	0.734705	1.24324	0.745601	0.767241	1.191	0.524527
43	K	Ndufb11	1	0.0013508	105.52	2	AVIAPSGVEK(1)K	-0.50526	6	0.893578	0.83676	0.905837	1.40784	0.983377	0.919938	0.796	0.192318
57	K	Amacr	1	0.014328	111.65	2	SLALDLK(1)R	0.72377	6	0.824115	1.12752	0.871614	0.896072	1.11858	1.2368	0.868	0.354334
262	K	Phb2	1	1.54e-30	231.05	2	AAQNISK(1)TIATSQNR	-0.079643	4	1.22778	1.05768	0.918091	1.13219	0.973223	0.751217	1.121	0.452367
216	K	Phb2	1	0.00705353	91.853	2	AQFLVEK(1)AK	0.17548	6	0.916354	1.1608	0.752315	1.58606	0.704534	0.78679	0.919	0.917198
200	K	Phb2	1	8.57e-09	127.83	3	EYTAAVEAK(1)QVAQQEAQR	0.2738	6	0.887332	0.929846	0.79332	1.21695	1.05892	1.10836	0.771	0.0140607
24	K	Phb2	1	8.97e-06	99.891	2	GMGTALK(1)LLLGAGAVAYGVR	0.066024	10	1.32471	1.09664	0.854281	0.917242	1.13181	0.798954	1.15	0.454809
89	K	Phb2	1	0.0133415	85.862	2	K(1)ISSPTGSK	0.27933	2		0.63125		1.13879			0.554
244	K	Phb2	1	0.000830807	90.685	2	MLGEALSK(1)NPGYIK	0.25071	2	1.24186	0.68278	1.25944	0.623261	1.08019	1.31775	1.054	0.847546
250	K	Phb2	1	0.0132955	89.123	2	NPGYIK(1)LR	0.15175	6	0.998776	1.37782	0.880745	1.01084	0.999614	0.797792	1.16	0.427101
607	K	Ncam2	1	0.00412404	53.278	3	EPSPPSIHGQPSSGK(1)SFK	-0.82049	1	1.56116	0.692151	0.758008	0.81582	0.968683	1.3881	0.949	0.762677
610	K	Ncam2	1	0.0252316	69.628	2	SFK(1)ISITK	-0.02463	1	0.807816	1.22739	1.00689	0.880591	0.906658	1.25691	0.999	0.992218
274	K	Ncam2	1	0.00013042	104.52	2	NIINK(1)DGGSYVCK	-0.41826	2	0.760816	1.18721	1.0547	1.04457	0.996904	0.989157	0.991	0.855578
49	K	ATP5IF1	1	0.00340737	127.12	2	EAGGAFGK(1)R	0.06226	6			1.06493	0.932149		0.89216	1.167
83	K	ATP5IF1	1	0.00694407	51.643	4	HHEDEIDHHSK(1)EIER	-0.20461	2	1.45144			0.991667	1.06719	0.513479	1.693
103	K	ATP5IF1	1	0.00833373	114.02	2	IQQLK(1)NNH	-1.481	9	1.77524	0.8206	0.968005	0.928778	1.03523	0.648684	1.364	0.37689
90	K	ATP5IF1	1	0.0210446	124.59	2	LQK(1)QIER	0.053696	7	0.970371	1.01261	1.06738	1.30527	0.67426	0.966905	1.035	0.73622
64	K	ATP5IF1	1	0.00148507	126.52	2	TK(1)EQLAALR	0.11549	2
110	K	Ddt	1	5.31e-06	141.48	2	FFPLEAWQIGK(1)K	0.9305	6	1.0148	1.37251	1.58537	0.887158	0.739043	0.522251	1.849	0.0379341
33	K	Ddt	1	2.56e-08	145.09	2	LCAATATILDK(1)PEDR	-0.4453	3	0.853118	1.22236	1.051	0.957689	0.989547	0.993959	1.063	0.655509
143	K	Pura	1	0.00612134	96.492	2	ALK(1)SEFLVR	0.31929	3	0.781244	0.761665	1.60768	0.776111	1.0157	1.17667	1.061	0.971796
82	K	Purb	1	0.01999	62.303	2	IAEVGAGGSK(1)SR	-1.6926	1	1.3273	1.15615	0.748521	0.858808			1.254
77	K	Pura	1	0.00250876	99.139	2	FYLDVK(1)QNAK	-2.6451	3	1.05095			0.998113	0.891031		1.113
263	K	Purb	1	0.0170718	77.318	2	VSEVK(1)PSYR	-0.41311	2
110	K	Anp32a	1	0.010945	80.455	2	DLSTIEPLK(1)K	0.84382	1		0.732807	1.11602	0.933664		1.14785	0.888	0.62227
68	K	Anp32a	1	0.0258652	82.279	2	K(1)LELSENR	-0.27989	2		1.23436	0.949738	0.68424		1.12648	1.206	0.534177
170	K	Foxd1	1	0.00691123	74.173	2	EK(1)FPAWQNSIR	1.542	1	1.70318	0.352352	0.392254	2.30868	0.402251	0.644139	0.73	0.691564
111	K	Ech1	1	7.53e-60	207.69	4	AVVVSGAGK(1)MFTSGIDLMDMASELMQPSGDDAAR	-0.20083	19	1.21096	1.17045		0.366692	1.08334	1.37699	1.264	0.526535
150	K	Ech1	1	0.0148462	67.113	2	YQK(1)TFTVIEK	-0.52569	1	0.993241	0.816219	1.1493	0.996882	0.917838	1.20453	0.949	0.683721
230	K	Ech1	1	4.47e-08	142.57	3	K(1)MMADEALDSGLVSR	0.16359	19	1.05298	1.19926	0.695425	1.06338	0.916514	1.13048	0.948	0.689177
249	K	Ech1	1	6.77e-05	86.557	3	VFQDK(1)DAMLNAAFALAADISSK	-0.3273	6	1.26798	0.909212	0.865801	0.948902	0.767136	1.36346	0.988	0.993133
46	K	Stx1a	1	0.0201891	63.164	2	GFIDK(1)IAENVEEVK	-1.953	1	0.884082		1.02685	0.726604	0.812243	1.65244	0.898	0.912986
55	K	Stx1a	1	6.44e-07	182.76	2	IAENVEEVK(1)R	-0.42093	10	0.919165	0.864891	1.23955	1.27322	0.976293	0.719298	1.018	0.878503
94	K	Stx1a	1	4.34e-25	191.26	3	LK(1)SIEQSIEQEEGLNR	0.35334	4	0.979325	0.862756	1.13664	0.89121	1.36909	0.850282	0.958	0.887777
83	K	Stx1a	1	0.000334827	89.624	3	TKEELEELMSDIK(1)K	-0.43638	4	0.656907	0.759638	1.1151	0.948056	1.07394	1.49485	0.72	0.182586
447	K	Adam10	1	0.022641	51.113	2	NISQVLEK(1)K	-1.2185	1					1.00806
12	K	Ap2b1	1	0.0282914	80.219	2	K(1)GEIFELK	0.35918	4	0.811509	1.04564	1.13304	1.01538	1.00031	1.04278	0.978	0.766084
283	K	Ap1b1	1	0.000415087	69.122	3	K(1)LAPPLVTLLSAEPELQYVALR	-0.53713	1	1.36214	1.00833	1.0282	0.734936			1.541
312	K	Ap2b1	1	0.0243521	44.44	3	NINLIVQK(1)RPEILK	0.48377	1	0.824235	1.18949	1.01972		1.25869	0.983529	0.902	0.564031
318	K	Ap1b1	1	0.0113519	57.225	3	RPEILK(1)HEMK	-0.1323	1	1.4748	1.29605	1.07547	0.441135	0.949522		1.844	0.116932
88	K	C1qbp	1	4.72e-05	112.13	2	AFVEFLTDEIK(1)EEK	-0.74609	2	0.881808	1.26316	1.09485
176	K	C1qbp	1	1.28e-43	195.51	4	K(1)TLVLDCHYPEDEIGHEDEAESDIFSIK	-0.15859	9	1.0963	1.11479	1.06158	0.672477	1.2118	1.00923	1.131	0.433269
185	K	Hnrnph2	1	0.00871732	95.099	2	YIEIFK(1)SSR	-0.37949	3		0.81478		0.994425			0.819
378	K	Bcat2	1	0.00266026	61.102	3	ELK(1)AIQYGASAHDWMFR	-0.11341	1	0.725187	1.17413	1.17117	0.937894			1.091
322	K	Bcat2	1	0.0123811	109.48	2	VTMK(1)ELK	-1.5194	12	1.93548	0.680682	0.425428	1.26892	0.831823	0.957716	0.994	0.693949
142	K	Bcat2	1	2.73e-10	144.76	2	LCLPDFDK(1)QELLECIR	0.60424	4	1.32919	0.760994	1.2129		0.998469		1.103
73	K	Bcat2	1	9.67e-21	164.53	3	TFTDHMLMVEWNNK(1)AGWGPPR	-0.61647	7	0.929437	0.861539	1.13618	1.01435	1.02152	1.09903	0.934	0.435442
189	K	Fxn	1	0.0150754	72.23	2	ELTK(1)ALNTK	-0.27491	2	0.869647	0.830681	0.768036	1.55423	0.976687	0.903157	0.719	0.156755
54	K	Crym	1	0.00539108	66.692	3	TVVPVAK(1)HR	0.31387	6	1.10402	0.992467	1.00398	1.04843	0.897015	1.02797	1.043	0.509529
102	K	Pgrmc1	1	0.0105077	104.37	2	VFDVTK(1)GR	1.3348	6	1.16641	0.822537	1.01147	0.899044	0.973792	1.24695	0.962	0.795004
184	K	Bckdk	1	0.00215611	120.12	3	HIQDEK(1)LVR	-0.14702	17	1.04028	0.760183	1.05382	1.27188	1.12205	0.75052	0.908	0.684971
233	K	Bckdk	1	0.000493958	121.73	2	IIEK(1)WVDFAR	-0.32547	5	0.814005	0.919439	1.17332	0.792043	1.00609	1.40673	0.907	0.702488
192	K	Bckdk	1	0.00043115	123.35	2	YFLDK(1)TLTSR	-0.35739	5	0.96517	0.906126	0.998511	0.99905	1.13485	1.06031	0.898	0.0838597
12	K	Snca	1	0.000575601	112.3	2	AK(1)EGVVAAAEK	0.13949	6	0.892795	0.88303	1.06904	1.25391	1.01576	0.876336	0.904	0.482254
21	K	Snca	1	0.000413268	116.52	2	EGVVAAAEK(1)TK	0.90434	2	0.869533	1.1951	0.952323	1.12223	1.00671	0.876129	1.004	0.999616
43	K	Snca	1	0.00567373	77.049	2	EGVLYVGSK(1)TK	0.10778	5	0.84973	1.41948	0.988055	0.935965	0.839802		1.223	0.438442
45	K	Snca	1	9.41e-16	169.04	3	TK(1)EGVVHGVTTVAEK	0.28192	6	0.975073	0.779164	1.05612	1.05507	1.1315	1.05418	0.867	0.185754
23	K	Snca	1	0.000115215	128.81	2	TK(1)QGVAEAAGK	-0.95222	6	0.893178	1.16678			1.04424	1.12806	0.948	0.702656
80	K	Snca	1	2.03e-08	92.887	4	EQVTNVGGAVVTGVTAVAQK(1)TVEGAGNIAAATGFVK	-1.153	6	1.18746	0.987635		1.10571	0.691428		1.21	0.485567
96	K	Snca	1	1.22e-18	175.74	2	TVEGAGNIAAATGFVK(1)K	-0.53	5	1.00925	0.854838	1.29236	0.758006	1.18018		1.086	0.711785
6	K	Snca	1	0.00548668	66.435	2	MDVFMK(1)GLSK	-0.9148	1		1.0395
34	K	Snca	1	0.000951019	102.53	2	TK(1)EGVLYVGSK	0.10728	6	0.845254	1.412	0.982849	0.931034	0.835378	1.07134	1.142	0.535627
60	K	Snca	1	4.17e-46	200.74	3	TK(1)EQVTNVGGAVVTGVTAVAQK	0.016372	6	0.922685	0.939944	1.45624	0.815295	1.0909	0.893187	1.186	0.420065
119	K	Strn4	1	0.0124907	55.314	3	IK(1)MLEYALK(1)QERAK	-0.17827	1		1.1219	1.14911	0.765264		0.93952	1.332	0.105655
126	K	Strn4	1	0.0124907	55.314	3	IK(1)MLEYALK(1)QERAK	-0.17827	1		1.1219	1.14911	0.765264		0.93952	1.332	0.105655
73	K	Nipsnap1	1	4.98e-132	300.5	3	ETSNLYK(1)IQFHNVKPECLDAYNSLTEAVLPK	-0.57582	29	1.02484	1.05611	0.979226	0.806348	1.18815	1.06645	1	0.92225
279	K	Nipsnap1	1	0.00190283	89.355	2	IMIPLK(1)ISPLQ	0.3678	12	1.00511	1.01199	0.909907	0.984787	1.00869	1.15464	0.93	0.301233
193	K	Nipsnap1	1	8.61e-21	202.16	2	LK(1)PGTMIEWGNNWAR	0.66942	28	0.730408	1.01807	0.976363	0.896327	1.21831	1.22322	0.816	0.238092
146	K	Nipsnap1	1	0.000379333	148.99	2	NNK(1)EYLEFR	0.85355	27	0.904057	1.49924	0.806495	1.19738	0.861594	0.738048	1.148	0.639187
157	K	Nipsnap1	1	0.015279	129.68	2	SK(1)MLLSR	0.36163	18	0.984503	1.23599	0.714332	1.22982	0.881144	0.960009	0.956	0.765805
191	K	Nipsnap1	0.999999	2.67e-58	276.28	2	TYK(1)LKPGTMIEWGNNWAR	-1.1338	29	1.33025	1.38965	0.933127	0.912407	0.830571	0.740196	1.471	0.0553842
70	K	Nipsnap2	1	1.84e-78	269.63	3	ETSSLYK(1)LQFHNVKPECLDAYNK	-0.54598	28	0.849281	1.1043	0.753736	1.3079	0.944013	1.00891	0.83	0.27758
77	K	Nipsnap2	1	0.0049043	54.281	3	LQFHNVK(1)PECLDAYNK	-0.050165	3	0.958267	2.11935	0.813376	0.485105	0.789954		2.034	0.223507
86	K	Nipsnap2	1	3.55e-29	170.55	3	LQFHNVKPECLDAYNK(1)ICQEVLPK	-1.0039	19	1.07089	0.989297	1.13367	0.569044	1.16738	1.26486	1.064	0.667181
94	K	Nipsnap2	1	0.00656507	59.607	3	ICQEVLPK(1)IHEGK	-0.51365	4	1.09699	1.09338			1.15414	0.9067	1.063	0.628807
276	K	Nipsnap2	1	6.06e-05	126.82	2	IMIPLK(1)TSPLQ	-0.30016	17	0.862078	1.29807	0.939187		1.0201	1.16727	0.945	0.703088
140	K	Nipsnap2	1	7.52e-06	141.88	2	LK(1)ENQEFVNFR	0.14146	4		0.973764	1.07305	0.93686	0.955003	0.999096	1.062	0.268079
138	K	Nipsnap2	1	0.00553795	72.958	2	YEGGYPALTEVMNK(1)LK	0.58194	4		1.04807		0.870622	1.01277	0.962747	1.105
207	K	Septin7	1	2.06e-10	158.79	2	ADTLTPEECQQFK(1)K	0.10082	4	1.10024	0.900035	1.09848	0.979153	0.962994	1.05116	1.035	0.688485
218	K	Septin7	1	0.0088683	111.65	2	EIQEHK(1)IK	0.43893	6	0.539163	1.33609	0.802883	1.26664	0.76708	1.2394	0.818	0.473743
237	K	Septin7	0.998246	0.0001417	83.418	3	IYEFPETDDEEENK(0.002)LVK(0.998)K	0.072649	5	0.919758	0.953558	1.32799	0.857661	1.1285	0.915474	1.103	0.559135
88	K	Septin7	1	0.00542606	112.8	2	K(1)TVQVEQSK	-0.14095	3	1.14769	1.03458	1.17125	1.2291	0.711699	0.743252	1.249	0.230816
96	K	Septin7	1	7.45e-09	152.54	2	TVQVEQSK(1)VLIK	0.16322	6	0.869216	1.09688	1.04246	1.12138	1.10843	0.781985	0.999	0.959537
372	K	Septin7	1	0.000118114	131.44	2	LK(1)DSEAELQR	-0.053596	5				0.899317	0.907395
297	K	Septin7	1	0.000150314	80.975	3	THMQDLK(1)DVTNNVHYENYR	-0.80494	2	0.518311	0.82706		1.63039	0.774182	1.04469	0.585	0.21515
611	K	Atp2a2	1	0.00322061	82.749	2	IEVASSVK(1)LCR	-1.882	1			0.918435	0.926408			0.991
481	K	Atp2a2	1	0.0228843	73.985	2	K(1)EFTLEFSR	-0.55859	1	1.01841		1.18676	0.842551		1.0246	1.181	0.308191
628	K	Atp2a2	1	0.00826416	63.401	2	VIMITGDNK(1)GTAVAICR	-1.3095	1	1.33414	0.921177	1.1354	0.725553	1.02751	1.04247	1.213	0.289157
378	K	Pip4k2a	1	0.00952195	47.392	3	TVK(1)HGAGAEISTVNPEQYSK	-0.655	1	0.710011	1.11927	1.00639	1.03053	1.04787	1.11531	0.888	0.383528
413	K	Epb41l3	1	0.0150754	72.23	2	FLTLGSK(1)FR	0.098681	1	1.01485	1.22507	1.51604	0.803041	0.932906	0.645224	1.577	0.0452653
869	K	Epb41l3	1	0.0271526	59.426	2	TVK(1)GGISETR	0.42287	1				0.777632	1.05742
47	K	Gpx4	1	0.00121339	65.423	3	SMHEFSAK(1)DIDGHMVCLDK	0.13199	1			0.45102	1.14223		1.22891	0.38
122	K	Ywhaz	1	0.0185664	102.77	2	MK(1)GDYYR	0.19852	8	1.09584	0.973015	1.03004	1.18128	0.837188	0.921449	1.054	0.595952
500	K	Pde9a	1	0.0250279	58.981	2	QLDDAMK(1)ELQK	-0.033551	2	0.941262	1.26706	0.980012	1.12017	0.684128	1.04945	1.117	0.527927
1096	K	Ttc3	1	0.0144422	79.116	2	K(1)LWDINPK	-2.9568	1
115	K	Wdr1	1	0.00478486	96.331	2	DIAWTEDSK(1)R	-0.1857	4	0.66623	1.47032	0.892455	0.999036	0.993394	1.01063	1.009	0.852602
182	K	Wdr1	1	2.69e-05	131.82	3	FK(1)FTIGDHSR	0.090868	6	0.923865	0.730806	0.997025	1.08833	0.959145	1.34252	0.782	0.145524
321	K	Wdr1	1	0.000743232	82.069	3	GHSK(1)SIQCLTVHR	-0.23623	1	1.06179	0.995132	0.980915		1.19688	1.06968	0.894	0.122902
21	K	Wdr1	1	0.00975578	68.657	2	GVSK(1)ILGGDPK	1.1251	4				0.937918	0.55878	1.35555
90	K	Wdr1	1	0.0113959	64.224	3	IWDTTQK(1)EHLLK	-0.37415	1	1.15252	1.03925	0.888849	0.939155	0.944551	1.14159	1.018	0.874506
7	K	Wdr1	1	0.00341224	86.624	2	K(1)VFASLPQVER	0.62956	1	1.39362		1.16971	0.67001	0.837244	1.10487	1.472	0.133945
311	K	Wdr1	1	0.0193659	77.674	2	NNPSK(1)PLR	0.43166	1	1.3168	0.884537	1.04143	0.996707	0.831731		1.182	0.405079
335	K	Slc4a4	1	0.0132124	51.436	3	AK(1)SYHEIGR	0.37182	2	0.781161			1.27444	0.782073		0.76
203	K	Slc4a4	1	0.0119059	78.334	2	DK(1)VTYTLLR	0.70885	2		0.698742		1.0857			0.644
229	K	Slc4a4	1	0.0137591	76.143	2	SLADIGK(1)TVSSASR	3.9215	1
111	K	Dync1i2	1	0.027399	62.717	2	GPIK(1)LGMAK	0.14012	5		1.11654			0.933353		1.196
104	K	Hnrnpa2b1	1	0.00753439	71.221	3	EESGK(1)PGAHVTVK	0.74864	5	1.32059		1.01733	0.900822	1.09288	0.760596	1.273	0.23899
112	K	Hnrnpa2b1	0.991297	0.0207535	46.797	3	EESGK(0.009)PGAHVTVK(0.991)K	-0.34481	1		0.812392		0.827679	1.21595		0.795
168	K	Hnrnpa2b1	1	7.95e-05	85.563	3	GFGFVTFDDHDPVDK(1)IVLQK	0.76089	2	1.33384	0.875243			0.944027	1.13268	1.064	0.865929
173	K	Hnrnpa2b1	1	8.08e-05	92.211	3	IVLQK(1)YHTINGHNAEVR	0.81269	8	0.829132		0.919493	1.38777	0.836912	0.93749	0.829	0.475265
22	K	Hnrnpa2b1	1	0.00031393	94.728	2	K(1)LFIGGLSFETTEESLR	0.84075	1		1.3041	0.789682
428	K	Becn1	1	0.0247763	60.91	2	ALK(1)FMLTNLK	-2.2032	1			1.05932
196	K	Clpp	1	3.13e-10	139.19	2	GQATDIAIQAEEIMK(1)LK	-2.6045	7	0.898394	0.735672	1.33508			1.32206	0.749
199	K	Clpp	1	0.00021753	187.55	2	K(1)QLYNIYAK	0.80278	8	1.2225	1.10655	1.06667	0.990727	0.974312	0.739892	1.255	0.0852544
207	K	Clpp	1	0.000623214	111.06	3	QLYNIYAK(1)HTK	-0.096093	10	0.698579	0.811088	1.02947	1.48907	0.893221	0.986975	0.754	0.233629
280	K	Ctbp1	1	0.0186908	64.711	2	ALAQALK(1)EGR	-0.59124	1	1.1617	1.2481	1.13498		1.00919	0.76934	1.329	0.0726903
348	K	Ctbp1	1	0.0014238	95.608	2	IPDSLK(1)NCVNK	-0.21928	1		0.972524		0.90599	1.15647	0.84466	1.004
203	K	Gdap1	1	0.00684621	58.172	3	LLDHDNVK(1)YLK	0.32354	1	0.860946	0.713546		1.13451	1.20216		0.674	0.0556892
2074	K	F5	1	0.0131305	54.501	3	LNAQGRVNAWQAK(1)ANNNK	-2.2408	1	0.725351	0.660443	0.645628	2.12645	0.935548	0.635143	0.549	0.260247
134	K	Syn1	1	0.00467841	95.09	2	K(1)IHGEIDIK	0.25291	7	0.848799	1.22744	1.10318	0.820014	1.06023		1.127	0.544616
238	K	Syn1	1	4.45e-18	151.57	3	K(1)LGTEEFPLIDQTFYPNHK	0.14877	6	0.918531	1.12988	1.01223	0.95311	0.971145	1.09174	1.015	0.868591
173	K	Syn1	1	0.0170765	94.401	2	NGVK(1)VVR	-0.50337	4			1.05932
634	K	Syn1	1	1.92e-08	105.25	2	PAK(1)PQLAQK	-0.25126	10	0.278178	0.885454	1.15031	1.6892	1.02282	0.777412	0.663	0.351028
640	K	Syn1	0.9757	1.91e-09	100.68	4	PAK(0.024)PQLAQK(0.976)PSQDVPPPITAAAGGPPHPQLNK	-0.22649	2		1.23141			0.821958		1.498
593	K	Syn1	1	9.23e-08	134.98	3	QGPPQK(1)PPGPAGPTR	-0.88378	4	1.81346	0.745981	1.22353	0.826428	0.792898	0.819423	1.551	0.218457
413	K	Syn1	1	9.08e-05	88.385	3	QLIVELVVNK(1)MTQALPR	-0.32561	6	0.958432	0.988306	1.08822	0.913586	0.968702	1.17653	0.992	0.970578
179	K	Syn1	1	3.08e-06	149.65	2	SLK(1)PDFVLIR	-0.27135	6	1.26896	0.972834	1.04374	0.8578	1.00122	0.99728	1.15	0.222732
311	K	Syn1	1	7.27e-25	187.44	2	TYATAEPFIDAK(1)YDVR	-0.32534	6	0.951777	0.975374	1.1574	0.818683	1.19273	1.01644	1.019	0.843067
299	K	Syn1	1	5.95e-20	133.95	3	VDNQHDFQDIASVVALTK(1)TYATAEPFIDAK	1.0793	7	1.05859	0.907413	1.2753	0.883361	1.10654	0.880198	1.129	0.396436
281	K	Syn1	1	7.42e-05	86.625	3	VK(1)VDNQHDFQDIASVVALTK	1.5576	2			0.787008			1.31218	0.6
128	K	Syn1	1	1.1e-25	185.62	3	VLLVIDEPHTDWAK(1)YFK	-0.15098	7	1.05765	0.540517	1.37535	0.691954	1.3015	1.19334	0.933	0.775363
318	K	Syn1	1	0.000423164	158.36	2	VQK(1)IGQNYK	-0.33989	6	0.90415	0.937625	0.879174	1.46673	0.781923	0.968941	0.846	0.512736
184	K	Gcat	1	8.45e-12	185.77	3	HLDMADLEAK(1)LK	-0.10591	29	1.16901	0.785829	0.757284	1.02011	1.09784	1.24897	0.806	0.198056
365	K	Gcat	1	0.00822785	77.379	2	LSSQMADDMLK(1)K	-0.75194	3	0.714373	0.879021	1.37849	1.17435	1.07736	0.771886	0.983	0.871047
224	K	Olfm1	1	0.016511	66.073	2	ACMQK(1)LACGK	-1.0368	1		0.673489	1.08377	1.14386	0.937585		0.844	0.533293
132	K	Coro1a	1	0.00606764	61.375	3	EPVITLEGHTK(1)R	0.64624	5	1.10805	1.21034	0.779544	1.06724	0.857316		1.073	0.777488
339	K	Coro1a	1	0.00838613	100.45	3	FYK(1)LHER	-0.010638	8	1.0241	1.33102	1.10668	0.922	0.875918	0.841127	1.312	0.0317634
331	K	Coro1a	1	0.00084085	113.62	2	GLEVNK(1)CEIAR	-0.48663	5		0.87195		1.14851	0.817711	0.986828	0.886
20	K	Coro1a	1	1.45e-05	100.41	3	HVFGQPAK(1)ADQCYEDVR	-0.026993	5		1.26198	0.879663	0.83784	1.17132	0.802657	1.142	0.565481
11	K	Fhit	1	9.56e-06	125.28	3	FGQHLIK(1)PSVVFLK	-0.26495	8	1.06362	0.669424	0.99225	0.89974	1.16888	1.30816	0.807	0.288946
93	K	Fhit	1	0.0032378	49.525	5	HFQGTSITFSMQDGPEAGQTVK(1)HVHVHVLPR	1.022	2			0.772776	0.912547	1.16377		0.744
29	K	Fhit	1	4.75e-05	88.551	3	K(1)PVVPGHVLVCPLRPVER	-0.45027	9	1.15123	1.00576	1.02501	1.04825	1.01387	0.831147	1.1	0.305506
83	K	Hprt1	1	0.002264	81.865	2	FFADLLDYIK(1)ALNR	-0.15289	2	1.02017	0.902669	0.847725	0.890489	1.32951	1.10047	0.834	0.252805
51	K	Mtatp6	1	9.67e-05	97.273	3	LHSFQHWLVK(1)LIIK	0.043352	2	0.970339	0.98932	1.01585	1.1846	1.11004	0.7439	0.979	0.994746
55	K	Mtatp6	1	2.58e-06	129.37	3	LIIK(1)QMMLIHTPK	-0.75439	1	0.951222		1.43832	0.877194	1.02144	0.778399	1.339	0.230513
64	K	Mtatp6	1	0.000150963	127.3	3	QMMLIHTPK(1)GR	-0.605	15	1.23757	0.827944	0.802403	1.5006	0.756042	0.841767	0.926	0.854066
148	K	Ca2	1	0.0122127	41.294	3	AVQQPDGLAVLGIFLK(1)IGPASQGLQK	-0.0085532	2	0.996948	1.47837	0.599067			1.21387	0.844
158	K	Ca2	1	0.00298111	56.936	3	IGPASQGLQK(1)VLEALHSIK	0.18566	1			0.825351			1.27439	0.648
167	K	Ca2	1	9.2e-07	148.32	2	VLEALHSIK(1)TK	0.4165	6	0.818993	1.38907	1.31955	0.913917	0.743388	0.903052	1.378	0.174792
113	K	Ca2	1	0.000688786	81.311	4	K(1)YAAELHLVHWNTK	-0.2474	5	1.49885	1.26946	0.972575	0.955931	0.692628	0.759343	1.554	0.0516665
126	K	Ca2	1	0.00418279	52.731	3	YAAELHLVHWNTK(1)YGDFGK	-0.55205	1		0.974691	1.60434	0.525	0.969101	0.985836	1.56	0.258012
251	K	Ca2	1	0.0129769	90.986	2	PAQPLK(1)NR	0.027782	4	1.40192	0.945552	0.983482	0.801675	1.24372	0.78635	1.176	0.434164
132	K	Ca2	1	0.00933034	46.415	3	YGDFGK(1)AVQQPDGLAVLGIFLK	0.21463	1			1.60484	0.710804	0.649019	1.0145	2.028
90	K	--	1	0.0158749	70.69	2	LTITK(1)DNSK	-0.13929	2	0.937357		1.16762	1.45369	0.749444	0.603162	1.125	0.634671
61	K	Thy1	1	2.44e-10	135.61	4	K(1)HVLSGTLGIPEHTYR	-0.41224	13	0.938625	1.18528	1.12862	0.769965	1.05045	1.05525	1.131	0.365529
100	K	Igkc	1	0.00316075	81.865	2	TSTSPIVK(1)SFNR	-0.36658	1	2.15856	1.36949	1.11878		0.336461	0.473449	3.825	0.0184121
123	K	H3-3a	1	0.00509262	77.379	2	VTIMPK(1)DIQLAR	-0.91123	3	0.980467	0.960396	0.899528	0.853319	1.25132	1.15519	0.871	0.353424
57	K	H3-3a	1	2e-05	144.09	2	YQK(1)STELLIR	0.23674	6	0.810773	1.2319	0.937693	1.02676	0.916572	1.12107	0.973	0.784478
21	K	Mtnd4	1	1.04e-07	117.92	3	IILPSLMLLPLTWLSSPK(1)K	-0.2875	8	0.869345	0.904326	0.897864	1.17286	0.972242	1.19301	0.8	0.0304908
86	K	Mtnd4	1	0.00818813	126.52	2	K(1)DNNVLQK	-1.5945	3	0.958281	0.816265	0.719088	1.28522	1.40528	0.786661	0.717	0.194834
434	K	Mtnd5	1	0.000633908	92.051	2	IIYFVTMTK(1)PR	1.5986	8	1.01641	0.879364	1.03275	0.721518		1.49346	0.881	0.833252
540	K	Mtnd5	1	3.19e-05	130.98	2	ITPMK(1)SLNLSLK	-0.91645	7	0.929548	1.06125	1.16872	0.871037	0.948638	1.12474	1.073	0.513193
515	K	Mtnd5	1	1.18e-16	137.52	3	LSMNK(1)ANPYSSFSTLLGFFPSIIHR	-0.10963	6	1.01368	1.10567	1.06327	0.916502	0.973761	1.02517	1.092	0.0980004
564	K	Mtnd5	1	2.19e-19	155.88	3	TIPK(1)STSTLHTNMTTLTTNQK	-0.12371	10	0.750084	0.94508	0.885015	1.19612	0.83771	1.38043	0.756	0.182569
560	K	Mtnd5	1	5.88e-33	225.23	3	TSLTLLDLIWLEK(1)TIPK	0.45674	11	1.46341	1.72281	0.443558	0.218617	1.24041	1.23095	1.349	0.604811
54	K	Mtatp8	1	1.72e-05	195.88	2	TPWELK(1)WTK	0.79696	6	1.01367	0.720279	0.928122	1.1492	1.12744	1.08914	0.791	0.0776758
48	K	Mtatp8	1	0.00921237	110.12	2	VK(1)TPWELK	0.076872	5	0.790496	1.23939	0.954804	1.00807			0.987
108	K	Gfap	0.791329	0.0250183	42.382	3	AK(0.209)EPTK(0.791)LADVYQAELR	0.22275	1	1.81123		1.2264	0.657543	0.737337	0.796969	2.079	0.0215813
83	K	Gfap	1	0.00748671	89.698	2	FASYIEK(1)VR	1.1219	4	1.42219	1.57957	1.01042	0.887075	0.484276	0.782481	1.863	0.0495033
92	K	Gfap	1	0.00936867	49.049	3	FLEQQNK(1)ALAAELNQLR	0.017883	1	1.09416	1.35358	1.16631		0.936384	0.768004	1.414	0.0509701
199	K	Gfap	1	0.0200496	94.302	2	K(1)IYEEEVR	1.5354	3	1.17239			1.12398	0.631547		1.336
408	K	Gfap	1	0.00144428	108.98	2	NIVVK(1)TVEMR	0.57588	5	1.06019	1.49307	1.09999	0.660399		0.85003	1.612	0.0674926
151	K	Gfap	1	0.00428435	98.033	2	QK(1)LQDETNLR	-0.094367	4		1.3034	1.00004	0.856147	0.761108		1.424	0.139227
257	K	Gfap	1	0.007846	78.653	2	SK(1)FADLTDAASR	-0.88613	1
402	K	Gfap	1	0.00682517	107.29	2	SVSEGHLK(1)R	0.67635	2	2.39857		0.764774		0.572519	0.695757	2.494	0.318486
145	K	Mbp	1	4.83e-25	227.2	2	SK(1)YLATASTMDHAR	0.58978	18	0.781292	1.36334	0.634611	1.17339	0.876822	1.16792	0.864	0.482159
222	K	Mbp	1	3.43e-12	136.2	3	TQDENPVVHFFK(1)NIVTPR	0.16191	6	1.66886	1.38551		0.355354	1.23028	0.616113	2.081	0.165326
205	K	Mbp	1	3.28e-16	176.8	3	TTHYGSLPQK(1)SQHGR	-2.5448	25	0.499837	1.13626	1.36414	1.15343	0.476472	1.36744	1.001	0.983062
208	K	Aldoa	1	0.000787035	91.313	2	CQYVTEK(1)VLAAVYK	-3.3835	2	1.05587		1.24864	0.650815	1.31907	0.853047	1.225	0.440452
153	K	Aldoc	1	0.0152905	83.265	2	CVLK(1)ISDR	-0.79809	6	1.07613	1.09265	1.24049	0.950396	0.907303	0.833616	1.267	0.0163292
147	K	Aldoa	1	0.0111903	79.713	2	DGADFAK(1)WR	0.18536	6		0.907601	1.11378	0.876048	1.04199	1.01296	1.034	0.779905
330	K	Aldoc	1	2.7e-12	169.52	2	DNAGAATEEFIK(1)R	-0.17078	6	1.03435	1.0276	1.20075	0.854854	1.08994	0.908106	1.144	0.198465
42	K	Aldoc	1	4.01e-11	159.94	2	GILAADESVGSMAK(1)R	-1.0057	5	1.06982	0.776076	1.27325	0.960405	0.992292	1.02406	1.048	0.864235
108	K	Aldoc	1	0.00532971	83.783	2	GILVGIK(1)VDK	0.33881	6	1.29428	0.547269	1.11503	0.864449	1.1156	1.20493	0.928	0.673803
111	K	Aldoc	1	4.18e-08	107.19	3	VDK(1)GVVPLAGTDGETTTQGLDGLLER	1.5629	3	0.855663		2.0004	0.556742		0.732469	2.215	0.249226
28	K	Aldoc	1	2.38e-09	129.12	3	IVTPGK(1)GILAADESVGSMAK	-0.69546	1	0.799557	0.653657	1.37268	0.801386	1.42546		0.846	0.654133
72	K	Aldoc	1	0.00516342	54.768	3	K(1)CIGGVIFFHETLYQK	0.070782	1	1.35805	0.853461	0.854616		1.22495		0.834
140	K	Aldoa	1	0.00942189	123.72	2	K(1)DGADFAK	0.17195	6	1.2281	0.992446	0.963738	0.943555	0.94454	1.04197	1.087	0.399584
14	K	Aldoc	1	0.000880753	165.26	2	K(1)ELSDIALR	1.7544	6	1.18932	1.16318	0.981689	0.895712	0.603055	1.30201	1.19	0.394854
13	K	Aldoc	1	1.65e-15	206.97	2	PHSYPALSAEQK(1)K	-0.57078	9	0.67763	0.797337	1.11146	1.79575	0.889982	0.550451	0.799	0.750076
101	K	Aldoc	1	0.00229791	83.869	2	TIQDK(1)GILVGIK	-0.22761	6	1.04767	1.14374		0.757418	1.28483	0.841577	1.14	0.51085
200	K	Aldoa	1	7.81e-12	120.93	3	YASICQQNGIVPIVEPEILPDGDHDLK(1)R	-0.35146	10	0.906924	1.10215	1.10636	0.89431	1.18558	0.890177	1.049	0.670603
330	K	Aldoa	1	0.000644643	152.63	2	AAQEEYIK(1)R	0.32139	6	0.842304	0.890293	1.13197	1.26793	0.920283	0.932895	0.918	0.58164
99	K	Aldoa	1	4.1e-08	132.59	2	PFPQVIK(1)SK	1.1819	20	0.707297	1.53326	1.03271	0.978936	1.04423	0.745726	1.182	0.62977
101	K	Aldoa	1	0.0154538	71.501	2	SK(1)GGVVGIK	1.1565	6	0.98492	0.826916	1.08312	1.11572	1.13726	0.887477	0.922	0.508507
312	K	Aldoa	1	3.13e-13	185.61	2	ALQASALK(1)AWGGK	0.29706	6	1.22398	1.06458	1.13416	0.655267	0.9825	1.13399	1.235	0.236859
230	K	Aldoa	1	1.48e-06	92.198	4	ALSDHHVYLEGTLLK(1)PNMVTPGHACTQK	-2.0839	3	0.839665			1.05567	0.989517	1.05629	0.812
322	K	Aldoa	1	1.11e-11	182.28	2	ENLK(1)AAQEEYIK	0.052345	7	0.774418	1.10114	0.916518	1.55146	0.776441	0.780827	0.898	0.817999
42	K	Aldoa	1	1.06e-20	204.69	2	GILAADESTGSIAK(1)R	0.51184	2		0.00605633	1.54594	1.02556	1.31234	1.02162	0.693	0.322862
28	K	Aldoa	1	1.34e-37	200.19	2	IVAPGK(1)GILAADESTGSIAK	0.064477	12	1.09662	0.894727	1.16931	0.773469	1.03804	1.17478	1.058	0.681703
14	K	Aldoa	1	2.7e-06	204.36	2	K(1)ELSDIAHR	-0.59522	13	1.17987	0.993839	1.13693	0.799484	0.951718	1.08929	1.166	0.200928
13	K	Aldoa	1	0.0062008	63.283	3	PHPYPALTPEQK(1)K	1.3578	4	1.23602	1.03099				0.996973	1.137
111	K	Aldoa	1	3.5e-32	172.66	3	VDK(1)GVVPLAGTNGETTTQGLDGLSER	-0.34891	11	1.22662	1.063	1.03568	0.699446	1.00371	1.15191	1.165	0.339626
87	K	Aldoa	1	6.38e-08	92.121	4	VNPCIGGVILFHETLYQK(1)ADDGRPFPQVIK	0.8006	4		0.807112	1.05509	0.642643	1.38829	1.11108	0.889	0.819966
310	K	Prkaca	1	0.0123394	88.948	2	K(1)VEAPFIPK	-3.2125	5	0.910106	1.08104	1.12758	0.986439	0.921148		1.09	0.419432
84	K	Prkaca	1	0.00218455	70.728	3	LK(1)QIEHTLNEK	-0.97267	6	0.999874	1.16425	0.940553	0.922476	1.02019		1.065	0.549446
280	K	Prkaca	1	0.0030766	104.17	2	NLLQVDLTK(1)R	-1.4157	6	1.35144	0.83288	1.25246	0.839602	1.1436	0.734585	1.265	0.311451
325	K	Got1	1	0.00328703	113.26	2	GNVK(1)TMADR	0.29072	6	1.09703	1.05171	1.2036	1.04269	0.87758	0.805448	1.23	0.0694604
318	K	Got1	1	1.49e-07	126.76	2	IVAATLSDPELFK(1)EWK	-0.29244	5	1.11997		1.28508	0.827287	0.830025	1.04124	1.337	0.0768988
33	K	Got1	1	0.000150482	132.08	2	K(1)VNLGVGAYR	1.4843	5	0.801193	1.50795	0.874734	1.12804	0.666721		1.183	0.651592
290	K	Got1	1	0.000801822	101.64	2	VLSQMEK(1)IVR	0.56349	11	0.827117	1.18169	0.966856	0.949259	1.01185	1.1285	0.963	0.711095
90	K	Got2	1	2.45e-81	316.14	2	K(1)AEAQIAAK(1)NLDK	0.32326	134	1.37026	0.849363	1.07508	1.00083	1.01327	0.80522	1.169	0.416003
94	K	Got2	1	1.52e-08	115.11	3	NLDK(1)EYLPIGGLAEFCK	1.5827	10	1.27879		1.43219	0.0704606	1.48419		1.744	0.446947
107	K	Got2	1	4.18e-81	246.49	3	EYLPIGGLAEFCK(1)ASAELALGENNEVLK	2.6454	53	1.08782	1.07614	0.900114	0.896844	1.0463	1.09964	1.007	0.939722
122	K	Got2	1	2.42e-82	305.11	3	ASAELALGENNEVLK(1)SGR	3.9178	76	1.30481	0.416853	1.30419	1.57719	0.675814	0.685624	1.03	0.984247
302	K	Got2	1	8.88e-08	134.66	3	VGAFTVVCK(1)DAEEAK(1)R	-0.54268	12	1.23975	0.76773	0.841917	1.253	0.979655	0.945902	0.896	0.510662
73	K	Got2	1	1.59e-29	180.13	3	MNLGVGAYRDDNGK(1)PYVLPSVR	-0.38933	72	0.979838	0.79935	0.967951	1.00307	1.05038	1.26694	0.827	0.124344
159	K	Got2	1	1.39e-32	220.31	2	DVFLPK(1)PSWGNHTPIFR	0.49844	57	0.882219	1.14566	0.995427	0.93443	1.00891	1.1095	0.99	0.892901
404	K	Got2	1	4.54e-08	179.51	3	LTK(1)EFSVYMTK(1)DGR	0.588	278	0.885626	1.4209	0.754636	1.1067	0.971623	0.886036	1.033	0.99591
387	K	Got2	1	1.95e-82	247.69	4	KEGSSHNWQHITDQIGMFCFTGLK(1)PEQVER	-1.2633	27	0.903332	0.954018	0.947656	0.93357	1.1909	1.14288	0.858	0.128861
234	K	Got2	1	0.000441779	104.45	5	IPEQSVLLLHACAHNPTGVDPRPEQWK(1)EIASVVK(1)K	0.076618	34	0.971796	0.761358	0.834422	1.29031	1.15143	0.972479	0.752	0.0595734
235	K	Got2	1	0.000890423	70.919	2	EIASVVK(1)K(1)K	-2.2596	3				0.534799	1.22906	1.17611
236	K	Got2	1	2.29e-65	221.43	3	K(1)NLFAFFDMAYQGFASGDGDKDAWAVR	0.30996	23	1.04954	1.00181	1.03462	1.03659	0.996568	0.948883	1.035	0.297865
279	K	Got2	1	1.03e-16	138.96	3	HFIEQGINVCLCQSYAK(1)NMGLYGER	1.5851	5	0.851236		0.883073	0.852209	1.1744	1.28796	0.785	0.255447
227	K	Got2	1	1.85e-133	305.95	2	PEQWK(1)EIASVVK	1.3252	54	0.887332	1.00528	1.00709	0.95546	1.21767	0.991407	0.916	0.388958
82	K	Got2	1	2.46e-14	198.33	2	K(1)AEAQIAAK(1)NLDK	0.32326	59	1.16021	0.941118	0.700183	1.37588	0.958785	0.846928	0.881	0.573404
364	K	Got2	1	5.04e-184	353.07	3	K(1)EGSSHNWQHITDQIGMFCFTGLKPEQVER	-0.47092	47	0.808644	0.948914	1.35049	1.06713	0.981473	0.88163	1.061	0.823277
256	K	Got2	1	8.93e-24	156.89	3	NLFAFFDMAYQGFASGDGDK(1)DAWAVR	-0.10731	7	0.753984	0.825682	0.743927	1.2944	1.0213	1.3203	0.639	0.00758176
59	K	Got2	1	1.49e-06	174.69	2	K(1)MNLGVGAYR	0.2984	31	1.1686	1.14472	0.657444	1.20971	1.01727	0.8287	0.972	0.831883
338	K	Got2	1	0.00115249	187.34	2	K(1)QWLQEVK	1.515	35	1.12659	1.07685	0.829625	1.02851	1.13084	0.878279	0.998	0.969263
345	K	Got2	1	2.67e-13	205.13	3	QWLQEVK(1)GMADR	-0.12735	44	1.21049	0.630473	0.866507	0.903443	0.992874	1.51808	0.793	0.384639
396	K	Got2	1	7.4e-08	157.66	3	LTK(1)EFSVYMTK(1)DGR	0.588	104	1.00673	1.26515	0.857847	0.933843	1.04022	0.982665	1.059	0.719878
309	K	Got2	1	3.94e-28	228.31	3	VESQLK(1)ILIRPLYSNPPLNGAR	0.012184	403	0.686992	0.0214337	1.71387	1.32338	0.771761	1.45313	0.683	0.371014
200	K	Got2	1	8.95e-34	164.29	4	TCGFDFSGALEDISK(1)IPEQSVLLLHACAHNPTGVDPR	0.075307	15	0.735327	1.14433	0.767111	1.07828	1.30323	0.978038	0.788	0.199714
363	K	Got2	1	0.000264838	185.47	2	TQLVSNLK(1)K	-0.088756	62	1.07988	0.00509576	0.0206797	2.21151	1.17495	1.23727	0.239	0.102102
296	K	Got2	1	2.35e-18	183.99	3	VGAFTVVCK(1)DAEEAK(1)R	-0.54268	65	0.642642	1.84857	0.780965	1.06264	0.796345	0.884473	1.193	0.841428
185	K	Got2	1	1.44e-42	224.59	3	YYDPK(1)TCGFDFSGALEDISK	-0.27649	35	1.07312	1.31457	1.40834	0.902628	1.39623	0.00275026	1.649	0.351533
304	K	Tuba1b	1	3.98e-54	202.33	4	AYHEQLSVAEITNACFEPANQMVK(1)CDPR	-0.092159	16	1.12029	1.06127	1.04356	0.818121	1.04154	1.04978	1.108	0.266796
336	K	Tuba1b	1	5.08e-09	156.51	3	DVNAAIATIK(1)TK	-1.3252	19	1.30684	1.39144	0.777718	1.07908	0.587605	0.951175	1.328	0.338104
401	K	Tuba1b	1	0.00619982	131.04	2	FDLMYAK(1)R	-0.17965	14	0.790601	0.796063	1.01265	1.16591	1.12839	1.10583	0.764	0.0293436
326	K	Tuba1b	1	2.91e-07	120.84	3	GDVVPK(1)DVNAAIATIK	0.047541	5	1.23669	1.30185	0.988087	0.786917	0.9285	0.916216	1.34	0.0446865
112	K	Tuba1b	1	1.91e-25	187.37	3	GHYTIGK(1)EIIDLVLDR	-1.0363	6	1.34059	0.851846	1.18129	0.867431	0.820555	1.09431	1.213	0.319842
311	K	Tuba1b	1	0.000418741	101.65	3	HGK(1)YMACCLLYR	-0.95742	9	0.857372	0.938844	1.05172	1.10025	0.859383	1.22694	0.894	0.433603
280	K	Tuba1b	1	5.4e-14	102.86	4	IHFPLATYAPVISAEK(1)AYHEQLSVAEITNACFEPANQMVK	0.17954	2	1.06603		1.19288		0.973454		1.16
394	K	Tuba1b	1	1.41e-08	190.86	3	LDHK(1)FDLMYAK	0.018431	22	1.10075	1.07814		1.11777	0.773782	0.929409	1.159	0.332185
163	K	Tuba1b	1	0.0189452	98.299	2	LSVDYGK(1)K	-0.46273	4	0.645098	1.0547	0.803394	1.24904	0.995449	1.21325	0.724	0.10051
96	K	Tuba1b	1	2.62e-32	194.19	3	QLFHPEQLITGK(1)EDAANNYAR	-1.0666	8	0.566072	1.47253	1.14486	0.710311	1.12816	1.07781	1.092	0.922652
60	K	Tuba1b	1	1.96e-16	148.04	3	TIGGGDDSFNTFFSETGAGK(1)HVPR	0.31346	3	1.12354		1.40648	0.801104		0.767513	1.613	0.0539697
370	K	Tuba1b	1	4.62e-25	179.27	2	VGINYQPPTVVPGGDLAK(1)VQR	-0.045449	11	0.790835	0.965971	0.934775	0.602935	1.59332	1.24901	0.781	0.593225
5	K	Ldha	1	1e-05	121.6	2	ATLK(1)DQLIVNLLK	0.41589	1	1.1558	1.322		0.226802	1.34365	1.1829	1.35	0.510508
57	K	Ldha	1	0.0102916	61.03	2	DLADELALVDVMEDK(1)LK	0.65189	1		1.12442	0.876451	0.892018			1.122
232	K	Ldha	1	0.00018319	88.78	3	EVHK(1)QVVDSAYEVIK	0.7931	3	1.11562	1.17158	1.08839	0.738411	0.999915		1.295	0.103785
155	K	Ldha	1	0.0104893	104.45	2	ISGFPK(1)NR	-0.46533	6	0.869331	1.0505	0.894001	1.32781	0.946746	0.878631	0.892	0.511767
318	K	Ldha	1	3.91e-07	152.54	2	K(1)SADTLWGIQK	-0.86016	6	1.0709	0.790123	0.921324	1.10397	1.20026	0.957167	0.853	0.213822
224	K	Ldha	1	7.93e-25	186.58	2	SLNPELGTDADK(1)EQWK	-0.091144	6	0.99856	1.16631	0.755538	1.08603	1.01463	1.02221	0.935	0.557616
228	K	Ldha	0.996169	5.57e-06	100.92	3	SLNPELGTDADK(0.004)EQWK(0.996)EVHK	0.16996	4	0.680804	1.12307	0.616193	1.43735			0.561
76	K	Ldha	1	0.00744242	117.81	2	TPK(1)IVSSK	-0.2432	4	1.0644		1.11809		1.04603		1.043
25	K	Gpi	1	0.000731823	138.9	2	ANSANLK(1)LR	-0.56845	8	0.922886	0.968649	0.980242	1.01056	1.0655	1.11026	0.901	0.034577
89	K	Gpi	1	7.81e-11	149.23	2	DNMFSGSK(1)INYTENR	0.50061	2	0.841157	1.06083	0.950746	1.04697	0.939841	1.20308	0.894	0.320316
241	K	Gpi	1	0.0105259	53.554	3	DPSAVAK(1)HFVALSTNTAK	0.24918	4
252	K	Gpi	1	0.0125867	50.116	3	HFVALSTNTAK(1)VK	0.19043	2		1.44242	1.32136			0.381029	3.627
454	K	Gpi	1	1.88e-07	142.1	2	ELQAAGK(1)SPEDLEK	-0.1738	3	0.937349	1.29079	1.11371	1.00776	0.884708	0.833173	1.226	0.140382
461	K	Gpi	1	0.00901101	53.557	3	SPEDLEK(1)LLPHK	0.39097	3			1.35905	0.759754		0.822416	1.718
234	K	Gpi	1	6.8e-11	151.26	2	EWFLEAAK(1)DPSAVAK	0.41871	1	0.987991	1.01698		0.720777	1.1001	1.26001	0.976	0.990945
440	K	Gpi	1	0.00502838	126.67	2	GK(1)LPEEAR	0.0031029	6	0.914433	0.934477	1.04177	1.23085	1.04597	0.830456	0.93	0.64056
423	K	Gpi	1	0.00121109	65.022	3	GLHHK(1)ILLANFLAQTEALMK	-1.3	1		0.874459		0.947482			0.923
438	K	Gpi	1	6.46e-08	128.67	3	ILLANFLAQTEALMK(1)GK	-0.68048	10	1.1935	1.05035	1.04679	0.749271	0.941113	1.18433	1.145	0.339554
466	K	Gpi	1	0.00228697	58.997	4	LLPHK(1)VFEGNRPTNSIVFTK	0.01859	6	1.41465	0.883833	0.84862	1.00662	0.988748	0.97228	1.06	0.860891
62	K	Gpi	1	2.52e-14	164.11	2	NLVNK(1)EVMQMLVELAK	0.088848	9	0.955822	0.973722	1.11244	1.00167	0.822797	1.20827	1.003	0.919625
12	K	Gpi	1	5.8e-12	177.44	3	NPQFQK(1)LLEWHR	-0.42474	4	1.1275	1.04266	0.958511	0.861888	1.12418	1.00441	1.046	0.616575
112	K	Gpi	1	0.0260697	60.102	2	SNTPIK(1)VDGK	1.1048	3	1.00601	1.02861	0.903385	1.18821	0.925296	0.970238	0.953	0.637897
116	K	Gpi	1	0.000320763	107.24	2	VDGK(1)DVMPEVNR	-0.2441	9	0.830978	1.17552	0.778188	1.28013	0.779761	1.1351	0.872	0.535757
211	K	Gpi	1	2.29e-19	106.17	3	TLASLSPETSLFIIASK(1)TFTTQETITNAETAK	-0.30514	3	0.984614	1.03744		0.879304	0.974646	1.16999	1.003	0.934845
366	K	Gpi	1	0.0128205	91.9	2	YITK(1)SGAR	-1.2395	6	1.26901	0.788968	0.746946	1.09361	1.16471	1.004	0.86	0.361408
206	K	Gap43	0.99999	1.62e-11	118.57	3	AAQPPTETAESSQAEEEKDAVDEAK(1)PK	-0.29166	4	0.273458	1.0145	1.03249	1.76376	1.00115	0.695369	0.671	0.400829
37	K	Gap43	1	0.000800083	115.71	2	AATK(1)IQASFR	0.54092	5	1.02694	1.07545	1.28369	0.865417	1.03271	0.830696	1.241	0.0864698
153	K	Gap43	1	0.00105079	100.48	2	AEDGPAK(1)EEPK	-0.26987	2	0.820437	1.52512	0.883284
69	K	Gap43	1	0.0049885	77.124	2	EK(1)DDAPVADGVEK	-0.022972	6		0.866385	1.25348			1.02636	1.033
56	K	Gap43	1	0.000298202	118.77	2	K(1)GDAPAAEAEAK	-1.7834	1			0.724051	1.30606	0.949873	0.810977	0.708
181	K	Serpina1a	1	3.99e-05	117.25	2	VINDFVEK(1)GTQGK	-0.83547	4	1.30388	1.68413	1.45202	0.410561	0.39933		3.655	0.000898895
540	K	Hsp90aa1	1	0.00664193	73.781	2	EFEGK(1)TLVSVTK	0.37082	5	0.842155	0.870639	1.09578	1.479	0.863611	0.777654	0.9	0.75945
284	K	Hsp90aa1	1	0.000168795	126.55	2	EK(1)YIDQEELNK	0.071219	6	0.67803	1.06659	1.39639	1.3499	0.66167	0.804556	1.115	0.724163
293	K	Hsp90aa1	1	2.62e-08	130.06	2	YIDQEELNK(1)TK	-0.98784	6	0.948475	1.29925		0.849415	0.748845	1.2112	1.2	0.447884
84	K	Hsp90aa1	1	0.000310961	89.301	3	ELHINLIPSK(1)QDR	0.14558	4	0.855932		1.29664	0.863649	1.19383	0.84154	1.114	0.671423
408	K	Hsp90aa1	1	2.57e-06	155.1	2	EMLQQSK(1)ILK	1.1739	13	0.981111	1.39642	0.874335	1.00595	1.09657	0.706983	1.157	0.503003
490	K	Hsp90aa1	1	0.00134211	73.022	3	ENQK(1)HIYFITGETK	-0.77968	4		1.06462	0.913096	0.910774			1.086
500	K	Hsp90aa1	1	8.24e-21	164.59	3	HIYFITGETK(1)DQVANSAFVER	0.91382	2	0.91599	1.06995	0.936974	0.745088	1.25196	1.20313	0.913	0.719759
444	K	Hsp90aa1	1	0.000224714	128.69	2	FYEQFSK(1)NIK	0.56649	6	1.04485	1.20513	1.2218	0.858369	0.994122	0.794491	1.312	0.0297443
447	K	Hsp90aa1	1	0.00582512	61.212	3	NIK(1)LGIHEDSQNR	-0.56612	2		1.00667	1.41026		0.783569	0.963468	1.383	0.251341
185	K	Hsp90aa1	1	0.0021116	122.33	2	GTK(1)VILHLK	0.096783	12	0.777453	1.51146	1.35875	0.811123	0.831177	0.818777	1.482	0.16125
191	K	Hsp90aa1	1	0.00110069	68.576	3	VILHLK(1)EDQTEYLEER	-0.71359	3			1.17571	1.37354	0.335623	0.915816	1.344
616	K	Hsp90aa1	1	0.0139396	85.357	2	IMK(1)AQALR	1.3728	6	0.916785	1.0246	1.29855	1.02786	0.967359	0.825375	1.149	0.338861
420	K	Hsp90aa1	0.999909	0.0217179	43.955	3	K(1)CLELFTELAEDKENYK	-0.096409	1	0.640785	1.12365	1.49296	0.469278	1.35597	1.0905	1.117	0.738706
437	K	Hsp90aa1	1	0.0166967	105.14	2	K(1)FYEQFSK	1.7029	5	0.873045	0.394423	0.864954	1.49739	1.26219	1.01964	0.564	0.0949966
633	K	Hsp90aa1	1	8.21e-21	180.81	3	K(1)HLEINPDHSIIETLR	-0.15241	8	1.10071	0.898266	1.19199	0.786783	1.06226	1.10316	1.081	0.580082
209	K	Hsp90aa1	1	0.00060447	76.051	3	K(1)HSQFIGYPITLFVEK	0.86851	2		1.05847	1.64759	0.831593	0.839188	0.602209	1.786	0.079387
586	K	Hsp90aa1	0.996648	0.0124418	100.92	2	K(0.003)VEK(0.997)VVVSNR	0.15108	4	0.752351	0.9663	1.09876	1.29507	1.00319	0.8488	0.895	0.551906
363	K	Hsp90aa1	1	0.00910166	110.61	2	NNIK(1)LYVR	0.50454	6	0.964554	0.973134	1.16609	0.929062	1.04362	1.01226	1.04	0.635445
69	K	Hsp90aa1	1	8.75e-06	125.97	2	YESLTDPSK(1)LDSGK	0.015423	4	0.714146	1.52593	1.23336	0.974708	0.71929	0.891138	1.344	0.353393
53	K	Hsp90ab1	1	3.29e-07	136.96	2	ELISNASDALDK(1)IR	1.0115	3	1.02671	0.957078	1.23271		0.871692	1.2277	1.021	0.863721
683	K	Hsp90b1	1	0.015693	107.9	2	K(1)TFEINPR	-0.35974	3	0.767869	1.21847	1.1304	1.00712	1.05448	0.865089	1.065	0.777208
95	K	Hsp90b1	1	0.00678155	80.438	2	LIINSLYK(1)NK	-0.53511	2	0.707005	1.96592	0.971639	1.14747	0.644058	0.570902	1.543	0.355022
97	K	Hsp90b1	1	0.0198143	126.24	2	NK(1)EIFLR	0.2663	4	0.783927	1.48976	1.21824	0.879029	0.854237	0.86271	1.345	0.239189
10	K	Sod1	1	1.25e-06	111.18	3	AVCVLK(1)GDGPVQGTIHFEQK	-0.37981	6	1.25835	1.04873	1.09306	0.862129	1.0968	0.777404	1.243	0.124598
92	K	Sod1	1	7.6e-29	166.35	3	HVGDLGNVTAGK(1)DGVANVSIEDR	-0.12877	3			0.616302	1.26026	0.312362	1.63575	0.576
123	K	Sod1	1	0.00036533	86.944	3	TMVVHEK(1)QDDLGK	0.1258	3	1.12806	0.945689	1.24297	0.541878	1.30348		1.198	0.491798
241	K	Mdh2	1	9.64e-08	117.92	2	AK(1)AGAGSATLSMAYAGAR	1.2676	2	0.676296	0.939724		1.02854	1.13128	1.18962	0.724	0.088271
185	K	Mdh2	1	1.05e-38	256.7	2	ANTFVAELK(1)GLDPAR	-0.4973	52	0.957513	0.834342	1.05972	0.873996	1.14454	1.22851	0.878	0.375721
78	K	Mdh2	1	1.71e-67	287.29	2	ANVK(1)GYLGPEQLPDCLK	-0.36643	73	0.941835	1.05206	0.956778	0.863225	1.01141	1.27686	0.936	0.673026
91	K	Mdh2	1	7.11e-65	223.06	3	GYLGPEQLPDCLK(1)GCDVVVIPAGVPR	-0.71345	26	0.955473	0.575564	2.24149	0.940776	0.497796	0.910116	1.606	0.473065
328	K	Mdh2	1	2.9e-06	150.81	2	ASIK(1)K(1)GEDFVK	0.73202	6	0.916858	1.02601	1.02596	1.12093	1.03271	0.90602	0.97	0.721483
329	K	Mdh2	1	1.73e-06	179.8	2	K(1)GEDFVK	-0.21666	37	0.89107	1.10411	0.924346	1.23593	0.97396	0.864684	0.95	0.735304
335	K	Mdh2	0.999999	0.0150407	98.044	2	KGEDFVK(1)NMK	1.0346	2	0.911347	0.939116	0.8569	1.29612	0.820813	1.16053	0.826	0.283359
281	K	Mdh2	1	4.5e-17	140.41	3	EGVVECSFVQSK(1)ETECTYFSTPLLLGK	-0.80551	9	0.27426	0.27655	0.894645	1.3262	0.0592458	3.10546	0.322	0.753034
296	K	Mdh2	1	7.69e-28	205.56	3	ETECTYFSTPLLLGK(1)K	0.36637	30	0.915929	1.06409	1.01262	0.892013	1.05179	1.15423	0.966	0.740955
297	K	Mdh2	1	0.0175047	94.309	2	K(1)GLEK(1)NLGIGK	-0.13198	1	0.636117	1.0992	0.856616	0.976102	1.35179	1.10356	0.755	0.183615
269	K	Mdh2	1	1.86e-30	180.13	3	FVFSLVDAMNGK(1)EGVVECSFVQSK	-0.80795	14	1.42103	0.726673	1.13039	1.22592	0.528066		1.246	0.553023
301	K	Mdh2	1	8.07e-19	235.01	2	K(1)GLEK(1)NLGIGK	-0.13198	66	1.03169	0.786812	1.05692	1.04086	1.10493	1.04101	0.902	0.314571
307	K	Mdh2	1	2.63e-13	187.42	2	NLGIGK(1)ITPFEEK	-0.70569	13	0.962027	1.28303	0.998856	0.749894	1.07826	1.06096	1.123	0.462667
165	K	Mdh2	1	2.54e-37	200.19	2	HGVYNPNK(1)IFGVTTLDIVR	-0.65623	9		1.00672	0.976068	0.690273		1.32143	0.986	0.919312
239	K	Mdh2	1	0.000487207	103.26	2	IQEAGTEVVK(1)AK	-0.20828	6	1.09035	1.19455	0.923468	1.006	0.768251	1.10403	1.115	0.435776
314	K	Mdh2	1	1.43e-25	186.69	3	ITPFEEK(1)MIAEAIPELK(1)ASIK	-0.27244	50	1.03173	1.27913	0.891486	1.06883	0.905418	0.880506	1.122	0.424572
324	K	Mdh2	1	1.02e-10	151.79	3	MIAEAIPELK(1)ASIK	0.16268	55	0.947736	1.20875	0.579094	0.91288	1.25866	1.16702	0.819	0.378639
157	K	Mdh2	1	9.34e-24	227.71	2	K(1)HGVYNPNK	0.50619	19	1.27871	0.801436	0.5993	1.32462	1.3878	0.602403	0.808	0.603799
45	K	Mdh2	1	1.82e-42	190.64	3	VAVLGASGGIGQPLSLLLK(1)NSPLVSR	-0.067705	6	1.11847	1.0517	1.10892	0.807967	1.10595	0.942864	1.148	0.190903
203	K	Mdh2	1	4.58e-135	332.13	3	VNVPVIGGHAGK(1)TIIPLISQCTPK	-0.012951	33	1.42455	1.24126	1.13018	0.00193524	1.33796	1.24811	1.467	0.379225
303	K	Nefl	1	0.00190135	104.2	2	AAK(1)DEVSESR	-0.36105	6	1.36928	0.876913	0.814665	1.08405	0.920427	1.02493	1.01	0.934404
316	K	Nefl	1	4.64e-06	148.52	2	AK(1)TLEIEACR	-0.28179	8	0.997136	1.18851	0.956262	0.999889	0.960505	0.969415	1.072	0.387932
268	K	Nefl	1	0.00747581	89.752	2	AQYEK(1)LAAK	-0.11914	5	1.01019	1.03349	1.03405	0.790144	1.21231		1.025	0.787791
272	K	Nefl	1	6e-12	164.64	2	LAAK(1)NMQNAEEWFK	-0.21672	3		1.01304	1.19398	0.761024	0.892894	1.12929	1.189	0.335232
294	K	Nefl	1	2.11e-32	222.49	2	FTVLTESAAK(1)NTDAVR	-0.36652	4	0.948134	1.28964	0.994342	1.0087	0.829525	0.998293	1.139	0.336946
197	K	Nefl	1	0.00933563	85.731	2	K(1)GADEAALAR	0.42207	3	0.904768			1.32668	0.711339	0.940455	0.911
401	K	Nefm	1	0.00150319	133.23	2	K(1)LLEGEETR	0.26257	6	0.83181	1.12679	1.06351	1.00656	0.998515	1.02487	0.997	0.912364
157	K	Nefl	1	2.26e-111	336.68	3	LAAEDATNEK(1)QALQGER	-0.36466	12	1.0287	1.73572	0.780178	0.478328	0.758085	1.44079	1.324	0.455993
282	K	Nefl	1	0.0274628	57.836	2	NMQNAEEWFK(1)SR	-1.3182	1		1.14793	0.829661	0.904118	0.965192	1.09528	1.001	0.951528
363	K	Nefl	1	0.00263938	138.83	2	STK(1)SEMAR	0.42421	5	1.44498	0.743656	0.892072	1.1674	0.891606	0.938585	1.028	0.977937
91	K	Nefl	1	6.26e-13	179.19	2	TQEK(1)AQLQDLNDR	0.18116	1	1.0746	0.987321	1.05794	1.10681	0.930993	0.896423	1.063	0.405455
116	K	Nefl	1	1.9e-06	110.74	3	VHELEQQNK(1)VLEAELLVLR	-1.4372	5	1.35656	1.11261	1.00545	0.718126	1.05744	0.936826	1.281	0.154809
371	K	Nefl	1	0.000381545	108.43	2	YLK(1)EYQDLLNVK	-0.041528	1	1.0015	0.852272	1.18269	0.606203	1.13801	1.39884	0.966	0.958108
166	K	Nefm	1	4.97e-08	103.9	4	ATLEMVNHEK(1)AQVQLDSDHLEEDIHR	-0.34293	3	1.02651		1.24442	0.72585	0.778183	1.34761	1.195	0.475987
684	K	Nefm	1	0.000134841	103.91	2	AVEEVITISK(1)SVK	0.13017	3			0.778403	0.712386	0.991354	1.47235	0.735
116	K	Nefm	1	2.33e-06	114.64	3	FAGYIEK(1)VHYLEQQNK	-0.16462	6	1.0536	1.02753	1.33373	0.715014	1.242	0.781091	1.247	0.268467
125	K	Nefm	1	1.71e-09	131.45	3	VHYLEQQNK(1)EIEAEIQALR	0.75545	3		1.25868	0.734192	0.80722	0.928651	1.23969	1.005	0.957359
53	K	Nefm	1	0.0012403	98.04	2	GSPSTVSSSYK(1)R	0.050152	2	1.16502	0.924511	0.977714	0.946618	1.09705	0.990683	1.011	0.929238
803	K	Nefm	1	0.0018779	80.69	2	ITSEGGDGATK(1)YITK	0.20882	1	1.08369	1.04398	0.658613	1.07708	1.14254		0.837	0.403271
807	K	Nefm	1	0.00386002	81.263	2	YITK(1)SVTVTQK	-0.31784	5	0.619661	0.905662	1.20291	1.45783	0.951135	0.771192	0.858	0.598362
206	K	Nefm	1	0.00314874	105.4	2	K(1)DIEESSMVK	-0.47977	4	0.781036		1.13187	1.30097	0.896213	0.820407	0.951	0.850993
831	K	Nefm	0.880095	0.011224	56.122	3	K(0.88)VEK(0.12)VTSHAIVK	-0.84273	2		1.00063				1.08288	0.924
834	K	Nefm	0.81758	0.00281233	71.558	3	K(0.182)VEK(0.818)VTSHAIVK	-0.37994	2	1.12511		0.790793	1.08264	0.978661		0.929	0.680862
842	K	Nefm	1	6.67e-05	108.7	2	VTSHAIVK(1)EVTQGD	0.15855	3	0.727372	1.20562	0.828215	1.02731	1.15447	1.08246	0.846	0.288365
221	K	Nefm	1	3.96e-17	212.72	2	K(1)VQSLQDEVAFLR	1.0184	1	0.978351	1.50656	0.790909	0.876497	0.841806	1.11011	1.158	0.602356
305	K	Nefm	1	4.72e-14	195.27	2	LTEAAEQNK(1)EAIR	0.15741	2		1.0238	1.02145	0.8012		1.11794	1.066	0.687643
137	K	Nefm	1	1.26e-06	113.88	3	QK(1)QASHAQLGDAYDQEIR	-0.41838	4	1.00737	0.908577	1.2269	0.993613	1.06328	0.87631	1.071	0.57226
325	K	Nefm	1	1.49e-10	162.38	2	QLQSK(1)SIELESVR	-0.002753	1	1.10547	0.918802	1.05361	1.00746	1.03696	0.959138	1.025	0.732774
434	K	Nefm	1	0.0215782	61.353	2	QPSVTISSK(1)IQK	0.68551	3	0.660381		0.917185	1.07137	1.26612	1.04932	0.699	0.0839764
312	K	Nefm	1	0.000573427	119.68	2	SAK(1)EEIAEYR	0.62207	6	1.02107	1.01001	0.971533	0.991988	1.03473	1.04555	0.977	0.357635
814	K	Nefm	1	3.9e-05	91.317	3	SVTVTQK(1)VEEHEETFEEK	0.43033	3	1.27524	1.27399	1.21801	0.795918	0.955896	0.643488	1.573	0.0156514
269	K	Nefm	1	0.00057322	112.36	2	TDISTALK(1)EIR	2.7772	5	0.931506	1.16998	0.980435	0.84601	0.956701	1.22296	1.019	0.852345
592	K	Nefm	1	0.00195447	88.681	2	VEEVAVK(1)EEIK	-0.31018	2	0.714636	1.27353	1.17115	0.905413	1.00705	0.995954	1.086	0.785397
692	K	Nefm	1	0.0128862	91.516	2	VSLEK(1)DTK	0.23996	3	0.668761	0.803716	1.20197	1.26109	1.04765	0.98204	0.813	0.285413
296	K	Nefm	1	4.76e-11	168.83	2	YAK(1)LTEAAEQNK	0.086623	6	0.847675	1.11249	0.815864	1.2369	0.851431	1.1274	0.863	0.386065
192	K	Pgk1	1	0.00403064	140.09	2	K(1)ELNYFAK	-0.65137	6		1.34004	1.02776		0.936982	0.846753	1.327	0.191618
184	K	Pgk1	1	1.31e-05	99.044	3	AHSSMVGVNLPQK(1)AGGFLMK	0.22454	2		1.13429		0.744783	0.437064	1.63296	1.209
216	K	Pgk1	1	0.00387251	55.228	3	ALESPERPFLAILGGAK(1)VADK	-1.1067	1	0.902223	1.16211		0.905579	1.01394		1.075	0.679426
220	K	Pgk1	1	1.58e-05	120.03	2	VADK(1)IQLINNMLDK	0.74627	1	1.00902	1.02641	1.2213
156	K	Pgk1	1	6.87e-09	121.82	3	ASLSK(1)LGDVYVNDAFGTAHR	0.65064	5	1.24888	1.24075	1.12704	0.766481	0.884697	0.90126	1.417	0.00457124
272	K	Pgk1	1	0.00976509	107.66	2	DLMSK(1)AEK	0.59057	6		0.866382	1.26126	0.867934	0.921805		1.189	0.498557
199	K	Pgk1	1	2.93e-10	119.06	3	ELNYFAK(1)ALESPERPFLAILGGAK	1.2414	5	0.864099	1.1903	1.19636	0.862877	0.845528	1.14332	1.14	0.422355
131	K	Pgk1	1	0.0010682	106.6	3	FHVEEEGK(1)GK	0.22502	11	1.28079	1.07495	0.797858	0.730503	1.38734	0.889188	1.049	0.792496
382	K	Pgk1	1	2.75e-07	112.32	3	GCITIIGGGDTATCCAK(1)WNTEDK	-0.94178	2	1.18026	0.566904	1.355	0.956236	1.11119	0.937535	1.032	0.914793
388	K	Pgk1	1	1.29e-11	132.1	3	WNTEDK(1)VSHVSTGGGASLELLEGK	-0.066698	4	1.10294	1.1152	1.42053	0.834851		0.652892	1.631	0.0399957
353	K	Pgk1	1	0.00149394	94.692	2	GTK(1)SLMDEVVK	1.0092	6	0.730232	1.5919	0.984662	1.02532	0.810517	0.896578	1.21	0.578504
361	K	Pgk1	1	3.59e-06	140.78	2	SLMDEVVK(1)ATSR	0.047794	6	1.0142	1.13568	1.27862		1.09406	0.78398	1.217	0.266921
41	K	Pgk1	1	0.000729008	138.98	2	IK(1)AAVPSIK	-0.45216	7	0.870886	1.41537	0.888498	1.22895	0.729463	0.867468	1.123	0.632299
291	K	Pgk1	1	0.00649684	51.089	3	ITLPVDFVTADK(1)FDENAK	0.62774	4		0.957937		0.908896	1.01913	0.997821	0.982
267	K	Pgk1	1	0.00783233	116.25	2	IVK(1)DLMSK	-0.080378	12	0.974378	1.05899	0.721639	1.03149	1.27149	0.988547	0.837	0.257394
323	K	Pgk1	1	0.0108591	120.46	2	K(1)YAEAVGR	2.5479	2				0.957737		0.865018
11	K	Pgk1	1	0.0076634	88.819	2	LTLDK(1)LDVK	0.039827	5	1.0727	1.37933	0.948094	0.794673	0.965749	0.975196	1.243	0.179527
91	K	Pgk1	1	0.00149397	94.692	2	SLLGK(1)DVLFLK	0.1202	6	1.29809	1.18729	1.36067	0.83947	0.601563	0.880955	1.656	0.0149947
6	K	Pgk1	1	3.99e-07	168.25	2	SLSNK(1)LTLDK	-0.615	6	1.09774	0.912791		0.751307	1.36123	0.957648	0.982	0.97495
75	K	Pgk1	1	0.000617332	57.144	4	SVVLMSHLGRPDGVPMPDK(1)YSLEPVAAELK	1.283	1			1.05932
86	K	Pgk1	1	0.000390747	91.914	2	YSLEPVAAELK(1)SLLGK	-0.11752	7	1.05868	1.05521	1.19035	0.935494	1.03711	0.820756	1.183	0.0948607
30	K	Pgk1	1	3.28e-05	104.24	3	VDFNVPMK(1)NNQITNNQR	-0.35614	8	1.12559	0.945018	1.29967	0.72705	1.18768	0.874367	1.208	0.301758
10	K	Myl3	0.999989	0.0219737	90.37	2	K(1)DDAKAAAPK	0.64823	1						1.04384
130	K	Sod2	1	0.00159504	127.02	2	RDFGSFEK(1)FK	-0.4812	67	1.30455	0.838193	0.880055	0.965248	1.08931	1.03373	0.979	0.792515
134	K	Sod2	1	1.96e-53	221.59	3	EK(1)LTAVSVGVQGSGWGWLGFNK	-1.5923	10	1.89128	0.279154	0.68961	1.32855	0.434189	1.47552	0.883	0.697411
154	K	Sod2	1	3.8e-37	182.35	3	LTAVSVGVQGSGWGWLGFNK(1)EQGR	-0.38906	40	0.422206	0.111316	1.35801	1.4606	1.12354	1.40957	0.474	0.175207
108	K	Sod2	1	7.29e-32	167.99	3	FNGGGHINHTIFWTNLSPK(1)GGGEPK	0.5576	86	0.77136	1.12309	1.00843	1.10789	1.21727	0.780746	0.935	0.740535
114	K	Sod2	1	4.25e-05	112.94	2	GGGEPK(1)GELLEAIK	0.11319	29	1.01681	0.959683	1.22118	0.923386	1.02493	0.951606	1.103	0.302684
89	K	Sod2	1	4.71e-47	191.22	4	GDVTTQVALQPALK(1)FNGGGHINHTIFWTNLSPK	-0.41964	19	1.07996	0.968689	0.721455	0.826397	1.09614	1.4289	0.827	0.416895
122	K	Sod2	1	0.00130379	136.75	2	GELLEAIK(1)R	0.41683	33	0.922854	1.09618	1.14338	1.00026	0.934052	0.97073	1.089	0.301952
68	K	Sod2	1	4.11e-153	348.26	4	HHAAYVNNLNATEEK(1)YHEALAK	-2.6423	170	0.75307	1.16802	0.442515	1.80553	0.865813	0.782837	0.684	0.377285
75	K	Sod2	1	1.19e-161	364.13	3	YHEALAK(1)GDVTTQVALQPALK	3.8957	28	1.65324	0.000766629	1.52106	0.000968514	1.71249	1.51862	0.982	0.981166
202	K	Sod2	1	1.55e-88	285.31	3	NVRPDYLK(1)AIWNVINWENVTER	-0.071667	37	0.764986	1.03679	0.888527	1.13935	1.16878	1.00127	0.813	0.100669
33	K	Uba52	1	1.98e-12	166.65	2	IQDK(1)EGIPPDQQR	0.38759	16	0.916399	1.28197	1.06402	0.870095	0.977178	0.989622	1.15	0.278812
48	K	Uba52	1	1.11e-09	163.16	2	LIFAGK(1)QLEDGR	0.55965	7	0.915828	0.879852	1.11981	0.799451	1.06721	1.3359	0.91	0.663972
6	K	Uba52	1	9.27e-06	140.16	2	MQIFVK(1)TLTGK	-0.15289	13	0.829219	1.18174	0.979169	0.959604	1.1194	0.989861	0.974	0.776305
11	K	Uba52	1	5.64e-43	217.48	3	TLTGK(1)TITLEVEPSDTIENVK	0.85106	5	1.18713	1.10194	1.01104	0.837721	0.957195		1.226	0.0792368
27	K	Uba52	1	2.85e-34	217.09	3	TITLEVEPSDTIENVK(1)AK	0.49714	5	1.12801	1.13376	0.992164	0.899713	0.918656		1.193	0.0545482
63	K	Uba52	1	6.42e-21	169.61	3	TLSDYNIQK(1)ESTLHLVLR	-0.012054	5	0.79859	1.02588	1.08324	0.784388	1.36171		0.903	0.780421
40	K	Ndufb1	1	0.00541411	125.25	2	NK(1)SMLFQR	-0.59834	4	0.997953			1.33071	0.639371	0.926959	1.033
14	K	Calm3	1	2.34e-27	157.16	3	ADQLTEEQIAEFK(1)EAFSLFDKDGDGTITTK	-0.086627	5	1.26954	0.978311	0.952229	0.984906	1.10866	0.807916	1.103	0.49444
22	K	Calm3	1	9.79e-39	238.13	2	EAFSLFDK(1)DGDGTITTK	0.79706	10	0.881599	1.26305	1.11667	0.611647	1.16015	1.12815	1.125	0.564531
31	K	Calm3	1	2.63e-18	172.11	2	DGDGTITTK(1)ELGTVMR	-0.32584	9	0.885765	0.816307	1.39249	0.716063	1.09019	1.24042	1.016	0.958478
78	K	Calm3	1	1.96e-07	157.95	2	MK(1)DTDSEEEIR	0.27977	14	1.17262	1.04834	0.718996	0.994442	1.25947	0.885275	0.937	0.69724
95	K	Calm3	1	2e-38	238.13	2	VFDK(1)DGNGYISAAELR	-0.56474	20	1.18008	1.26838	1.1894	0.779361	0.89676	0.844316	1.443	0.0013924
450	K	Eef1a1	1	0.0210288	66.504	2	AAGAGK(1)VTK	-1.213	1				0.817661
179	K	Eef1a1	1	0.0189124	98.418	2	EVSTYIK(1)K	0.19262	6	0.930685	1.15241	1.27805	0.958783	0.826601	0.938811	1.234	0.122432
44	K	Eef1a1	1	0.000148461	130.66	2	FEK(1)EAAEMGK	-0.16392	8	1.22193	1.12001	0.81943	1.03497	1.1641	0.717502	1.084	0.671004
392	K	Eef1a1	0.999999	0.0023046	123.86	2	KLEDGPK(1)FLK	1.2124	12	1.39164	1.2146	1.05926	0.906055	0.81988	0.75627	1.477	0.0150157
255	K	Eef1a1	1	1.33e-08	121.01	3	LPLQDVYK(1)IGGIGTVPVGR	0.079819	9	0.978568	1.23548	1.3588	0.628145	1.0071	0.96843	1.372	0.141709
165	K	Eef1a1	1	2.11e-09	161.17	2	MDSTEPPYSQK(1)R	-0.68108	7	1.09968	1.11614	1.05027	1.04638	0.745334	1.02172	1.161	0.221574
439	K	Eef1a1	1	7.19e-05	112.64	2	QTVAVGVIK(1)AVDK	-0.205	6	1.50383	0.711274	1.36977	0.604054	0.946031	1.11086	1.347	0.402262
252	K	Alad	1	1.09e-05	98.957	3	DIQEGADMLMVK(1)PGLPYLDMVR	-1.5931	1						1.04384
590	K	Mapt	1	6.16e-05	87.659	3	DNIK(1)HVPGGGSVQIVYKPVDLSK	-0.041169	5	0.675924	0.853386	1.51572	1.08238	1.26924	0.615316	1.026	0.9741
603	K	Mapt	1	2.64e-05	95.814	3	HVPGGGSVQIVYK(1)PVDLSK	-0.35303	7	1.04124	0.76358	1.66263	0.902708	0.792507	0.958875	1.306	0.401233
609	K	Mapt	0.998322	0.00224872	58.418	3	HVPGGGSVQIVYK(0.002)PVDLSK(0.998)VTSK	0.13823	4	1.20969	1.01006			1.28322	0.756491	1.088	0.720282
455	K	Mapt	1	2.09e-06	126.48	2	GAASPAQK(1)GTSNATR	0.26776	5	1.24366	0.731552	1.01221	1.03273	0.819293	1.2582	0.961	0.819242
566	K	Mapt	1	0.0021134	69.864	3	HQPGGGK(1)VQIINK	0.3558	6	1.07715	1.11239	0.975394	0.855083	0.976754	1.12387	1.071	0.454303
667	K	Mapt	1	0.00772832	61.353	3	IETHK(1)LTFR	0.54387	6	1.06286	1.22332	0.787839	0.886456	1.28251	0.85334	1.017	0.926129
559	K	Mapt	1	0.010567	57.53	3	IGSTENLK(1)HQPGGGK	1.1689	1		0.64245	0.912694	1.01444	1.10546	1.23497	0.695	0.0875769
466	K	Mapt	1	0.00161865	107.15	2	IPAK(1)TTPSPK	-0.045153	6	0.794019	0.854928	1.19744	1.23571	0.975207	0.931099	0.906	0.523405
573	K	Mapt	1	0.000664766	123.86	2	K(1)LDLSNVQSK	-0.044039	8	1.19666	1.14803	1.02276	1.07306	0.872062	0.765263	1.242	0.108446
582	K	Mapt	1	0.000117682	106.29	2	LDLSNVQSK(1)CGSK	-0.23934	4	1.0761	1.18785	0.893699	0.985564	1.02317	0.914898	1.08	0.471379
632	K	Mapt	1	0.000352999	111.27	2	PGGGQVEVK(1)SEK	-0.4481	3	0.966365	0.945218	0.84831			1.53085	0.601
551	K	Mapt	1	0.000411591	123.86	2	SK(1)IGSTENLK	-0.13846	6	1.04276	0.935555	0.960167	1.17757	0.861899	1.05428	0.95	0.671262
645	K	Mapt	1	6.62e-05	88.264	3	VQSK(1)IGSLDNITHVPGGGNK	1.1959	6	1.00477	0.759905	1.47601	1.01777	0.986738	0.830871	1.143	0.646785
85	K	Txn	1	0.00316075	81.865	2	GQK(1)VGEFSGANK	-0.59634	5	1.46601	1.13367	0.998821		0.880084	0.881452	1.362	0.135289
3	K	Txn	1	0.0277725	113.89	2	VK(1)LIESK	0.39794	3	0.874467	0.922699	1.21351	1.15698	1.00143	0.84902	1.001	0.991413
144	K	Gstm1	1	0.00870229	100.15	2	LYSEFLGK(1)R	0.67672	3		1.20174	0.893988
136	K	Gstm1	1	0.00410418	89.247	2	MK(1)LYSEFLGK	-1.0599	4	1.13272	0.762625	1.58838		0.808313		1.437
50	K	Gstm1	1	0.00671238	93.551	2	SQWLNEK(1)FK	0.14109	5	1.03628	1.15321	0.954468	0.873513	1.03216	1.05895	1.06	0.507156
59	K	Slc3a2	1	0.000672489	115.78	2	FTGLSK(1)EELLK	0.69546	5	1.04549	0.938582	1.01841		1.35483	0.940457	0.872	0.456593
162	K	Slc3a2	1	3.6e-10	164.43	2	NQK(1)DEINETDLK	0.14369	6	1.05797	0.956553	1.16875	0.979903	1.16674	0.750818	1.099	0.48964
148	K	Slc3a2	1	0.00509262	77.379	2	SHLEYLSTLK(1)VK	4.3114	3	0.655903	2.17307	0.790251	0.739036	0.706488		1.669	0.503345
150	K	Slc3a2	1	0.00193399	88.948	2	VK(1)GLVLGPIHK	0.21179	10	1.05894	1.2844	0.981065	0.889133	1.0202	0.873298	1.195	0.138169
114	K	Slc3a2	1	0.0104609	55.112	3	WWHK(1)GALYR	0.31062	1		1.50513		0.636672	0.779657		2.125
121	K	Hist2h2bb	1	0.00301471	114.99	2	AVTK(1)YTSSK	0.0071568	6	1.11819	0.868741	1.01375	1.10083	0.994861	0.961781	0.981	0.802488
117	K	Hist2h2bb	1	5.03e-18	220.5	3	HAVSEGTK(1)AVTK	0.35835	8	1.80898	0.805578	0.567738	1.07895	1.0878	0.782023	1.079	0.928046
35	K	Hist2h2bb	1	0.000922302	119.75	2	K(1)ESYSVYVYK	-1.2521	2	0.951049	1.62327			0.675677	0.999843	1.536	0.338698
86	K	Hist2h2bb	1	0.0211928	137.5	2	LAHYNK(1)R	0.056859	2	1.52635		0.509974	1.25746	0.895885	0.826237	1.025	0.833019
109	K	Hist2h2bb	1	1.98e-13	151.74	2	LLLPGELAK(1)HAVSEGTK	0.97875	12	0.920594	1.26055	1.05707	0.990586	1.13259	0.699492	1.147	0.430533
6	K	H2bc4	1	0.00464326	78.655	2	PEPAK(1)SAPAPK	-1.0528	3	1.08939		1.06221	0.763608	1.19065	0.995914	1.094	0.570112
58	K	Hist2h2bb	1	1.54e-25	164.79	3	QVHPDTGISSK(1)AMGIMNSFVNDIFER	-0.20294	5	1.15322	0.866462	1.09506	0.954345	0.898735	1.13933	1.041	0.755785
47	K	Hist2h2bb	1	4.32e-18	191.29	2	VLK(1)QVHPDTGISSK	0.71805	8	0.869598	0.959704	1.051	1.32542	0.891775	0.87484	0.932	0.726233
62	K	Gpx1	1	1.91e-08	191.85	2	DYTEMNDLQK(1)R	-0.34611	12	1.33422	0.979992	0.841053	0.96298	1.08121	0.914661	1.066	0.756541
86	K	Gpx1	1	7.36e-24	150.18	3	GLVVLGFPCNQFGHQENGK(1)NEEILNSLK	-0.43612	12	1.22369	0.876205	1.06733	0.810058	1.10587	1.06391	1.063	0.681028
95	K	Gpx1	1	2.23e-06	143.89	2	NEEILNSLK(1)YVR	0.21752	1		0.905275	1.07922		1.1193		0.886
531	K	Hsp90ab1	1	0.0164162	64.439	2	EFDGK(1)SLVSVTK	0.04257	1	0.80117	1.84494	1.12866	0.88071	0.755927	0.678638	1.63	0.161112
435	K	Hsp90ab1	1	0.00240174	99.802	2	FYEAFSK(1)NLK	0.029563	5	1.37419	1.07625	1.26351		0.927852	0.710501	1.511	0.0546763
624	K	Hsp90ab1	1	1.37e-13	149.09	3	K(1)HLEINPDHPIVETLR	-0.12054	7	0.768837	1.62216	1.41877	1.13524	0.753572	0.322719	1.723	0.228456
69	K	Hsp90ab1	1	0.0121348	95.909	2	LDSGK(1)ELK	-0.52343	5	0.8979		1.00548	1.22044	0.77624	1.06804	0.932	0.777876
568	K	Hsp90ab1	1	0.0104917	104.44	2	LMK(1)EILDK	0.67482	4	0.595577	1.08046	1.30811	1.09455		0.918247	0.988	0.860253
1094	K	L1cam	1	0.0111592	62.823	3	YEIHLIK(1)EK	-0.54988	6	1.07558	0.916684	1.05779	0.948469		1.08896	0.998	0.981086
32	K	Camk2a	1	0.00011532	106.62	2	CVK(1)VLAGQEYAAK	-0.29685	6	0.929677	1.39805	0.971765	1.11901	0.927761	0.68555	1.208	0.376962
42	K	Camk2a	1	2.08e-06	126.5	2	VLAGQEYAAK(1)IINTK	-0.49791	6	1.00419	1.20864	1.208	0.647577	0.9757	1.1289	1.243	0.247293
461	K	Camk2a	1	0.00106067	80.763	3	DGK(1)WQIVHFHR	0.055462	2	1.42209			1.06727	0.486998		1.83
56	K	Camk2a	1	0.00919798	168.23	2	DHQK(1)LER	-0.27951	6	1.28645	1.01953	0.739819	0.908522	1.34707	0.811431	0.993	0.973942
250	K	Camk2a	1	2.47e-10	160.67	2	DLINK(1)MLTINPSK	0.56236	5	1.09676	0.860392	1.0178	0.735323	1.24852	1.18917	0.938	0.82742
258	K	Camk2a	1	0.00232725	118.5	2	MLTINPSK(1)R	0.31633	12	0.934289	1.0375	0.989399	1.12184	1.1055	0.838477	0.966	0.799622
137	K	Camk2a	1	0.00114447	93.258	2	DLK(1)PENLLLASK	-0.26832	6	1.32863	0.828092	1.0555	0.744868	1.02831	1.19409	1.083	0.704041
146	K	Camk2a	1	0.000166892	96.334	3	DLKPENLLLASK(1)LK	-0.22083	6	1.02958	1.18083	1.0517	0.663279	1.16499	1.07221	1.125	0.46821
21	K	Camk2a	1	0.000253051	77.871	3	FTEEYQLFEELGK(1)GAFSVVR	-0.2983	4	0.944253	1.06504	1.06911	1.18213		0.747333	1.064	0.663015
267	K	Camk2a	1	2.92e-06	115.68	3	ITAAEALK(1)HPWISHR	-0.038378	7	0.898673	0.818752	1.04546	1.39631	0.960227	0.834599	0.866	0.501546
352	K	Camk2a	0.819554	0.00128679	59.661	3	K(0.18)QEIIK(0.82)VTEQLIEAISNGDFESYTK	-0.2353	1			1.07262		0.995405		1.078
68	K	Camk2a	1	0.00205626	108.09	2	LLK(1)HPNIVR	-0.29788	12	1.10193	1.0674	0.990332	0.973606	1.09687	0.856608	1.079	0.360624
226	K	Camk2a	1	6.72e-08	105.16	3	LYQQIK(1)AGAYDFPSPEWDTVTPEAK	0.87215	3	0.833673	1.22772		0.794035	1.14037	1.05041	1.036	0.897393
400	K	Tcp1	1	0.0084988	55.721	3	SLHDALCVVK(1)R	-0.92347	1	1.35592	1.29359	0.704343			0.976432	1.145
145	K	Cox5a	1	8.55e-06	84.779	2	PTLNELGISTPEELGLDK(1)V	0.27699	9	0.811667		0.971706	0.413843	1.03493	1.93986	0.789	0.928385
83	K	Cox5a	1	8.44e-68	252.17	2	GMNTLVGYDLVPEPK(1)IIDAALR	-0.18011	14	1.1682	0.950987	1.15101	0.779725	0.910744	1.19648	1.133	0.390414
109	K	Cox5a	1	0.00976509	107.66	2	ILEVVK(1)DK	-0.14446	6	1.01647	0.412419	1.04157	1.36877	0.980879	1.15547	0.705	0.256691
68	K	Cox5a	1	3.24e-08	106.32	2	K(1)GMNTLVGYDLVPEPK	1.5386	2	1.01267	0.947976	0.991189	0.885775		1.25915	0.917	0.631009
58	K	Cox5a	1	2.69e-05	99.796	2	WVTYFNK(1)PDIDAWELR	-1.3555	3			0.396515	0.273884		2.39116	0.298
76	K	Cntn1	1	0.00667502	80.684	2	ASPFPVYK(1)WR	0.13766	6	0.950136	0.881392	1.14874	0.818874	1.21735	1.09507	0.952	0.781951
785	K	Cntn1	1	8.24e-08	136.48	2	DETMTPSTAFQVK(1)VK	-0.081858	10	1.17326	0.906118	1.01102	0.898131	1.09467	1.03336	1.021	0.853219
638	K	Cntn1	1	5.56e-05	96.773	3	GSDNHSPISK(1)YTIQTK	0.50759	4	1.22089	0.816918	1.07376	0.983489	0.964354	1.04473	1.04	0.840801
702	K	Cntn1	1	3.96e-05	88.836	3	IK(1)TDGAAPNVAPSDVGGGGGTNR	0.085208	5	0.94072	0.72633	0.763196	1.56082	0.832305	1.0906	0.698	0.168751
428	K	Cntn1	1	0.00833373	114.02	2	ILAAK(1)GGR	-0.20956	6	0.964967	0.960105	0.957803	1.16825	0.903984	1.06946	0.918	0.345493
955	K	Cntn1	1	1.34e-08	127.32	4	ILYRPDGQHDGK(1)LFSTHK	-0.24742	5	0.538588			1.55587	0.643436		0.49
961	K	Cntn1	1	1.51e-11	153.24	3	LFSTHK(1)HSIEVPIPR	-0.1845	6	0.694316	1.65865	0.734131	1.41861	0.796638	0.620639	1.089	0.87553
758	K	Cntn1	1	1.75e-05	138.66	2	K(1)VTVTNPDTGR	-2.2624	6	0.87192	0.931944	0.829688	1.42975	0.773285	1.10823	0.795	0.334036
373	K	Cntn1	1	0.0164121	48.948	3	NGYSYHK(1)GELR	0.51959	3		0.784679	0.735335	1.3574		0.929943	0.665	0.178159
757	K	Cntn1	1	0.0117846	90.657	2	PFDGEEWK(1)K	-0.057105	6	1.17027		1.12256	0.915981	0.902114	0.968789	1.234	0.00713862
225	K	Cntn1	1	3.33e-06	122.42	2	SVFSK(1)FIPLIPIPER	0.65491	8	1.58093	0.897329	1.30491	0.633737	0.912012	0.916702	1.536	0.113413
652	K	Cntn1	1	0.000676782	109.66	2	TILSDDWK(1)DAK	0.66691	6	0.866715	1.1034	0.818361	0.938247	1.03443	1.30889	0.85	0.296842
437	K	Cntn1	1	0.000383919	102.72	2	VIIECK(1)PK	-1.3011	10	0.98333	1.06892	1.25841		1.32298	0.661347	1.112	0.60122
439	K	Cntn1	0.894213	0.000383919	94.616	3	VIIECK(0.106)PK(0.894)AAPK	2.4306	5		1.04087	1.11167	0.789034	1.19459	0.834281	1.146	0.433178
105	K	Cntn1	1	1.92e-10	142.97	2	YSMVGGNLVINNPDK(1)QK	-2.2759	1			1.05932
772	K	Cntn1	1	0.000256789	80.738	3	YVHK(1)DETMTPSTAFQVK	1.5784	5	0.95831	1.09704	0.848212	1.20093		0.896371	0.923	0.640941
852	K	Cntn1	1	0.00544247	62.042	3	YWAGHDK(1)EAAAHR	-0.098226	1	0.768124	1.08615	1.13693		0.95379	1.33743	0.87	0.542734
539	K	Ncam1	1	2.85e-05	101.2	3	AEWK(1)SLGEESWHFK	0.082365	6	1.13168	1.03699	0.809872	0.97446	1.12606	1.00719	0.958	0.669415
549	K	Ncam1	1	1.55e-05	105.46	3	SLGEESWHFK(1)WYDAK	-0.052378	7	0.856515	1.04781	0.873477	0.874581	1.0346	1.40058	0.839	0.351577
647	K	Ncam1	1	0.00110148	99.815	2	ALASEWK(1)PEIR	1.3696	2			0.905545	1.04255		0.908279	0.928
50	K	Ncam1	1	9.35e-05	110.08	2	DK(1)DISWFSPNGEK	0.25525	3	0.818081	1.34138	1.12342	0.711931	1.03376	1.10219	1.153	0.521321
595	K	Ncam1	1	1.23e-25	193.62	3	GLGEISAATEFK(1)TQPVR	0.18309	9	1.11813	0.770518	1.10422	0.770254	1.1798	1.20183	0.95	0.820347
638	K	Ncam1	1	0.0166679	93.593	3	HYLVK(1)YR	-1.1177	5	1.37532	0.898478	1.14451	0.8087	0.937611	1.0066	1.242	0.21355
117	K	Ncam1	1	0.024472	70.67	2	IFQK(1)LMFK	-0.060396	6	0.824701	0.870168	0.910757	0.865974	1.11155	1.50183	0.749	0.177165
121	K	Ncam1	1	2.75e-05	106.58	2	LMFK(1)NAPTPQEFK	3.1959	1		1.0395
583	K	Ncam1	1	0.00126982	74.678	2	LAALNGK(1)GLGEISAATEFK	0.43348	1	0.70923	0.670227	1.2927		1.20456	1.3943	0.685	0.225054
293	K	Ncam1	0.999998	3.83e-05	74.3	4	NVDKNDEAEYVCIAENK(1)AGEQDASIHLK	-0.01443	1			0.877559	0.95796			0.916
684	K	Ncam1	1	0.000729008	138.98	3	SK(1)AAHFVFR	-0.096254	13	1.06986	1.1692	1.10831	0.932474	0.967019	0.853615	1.216	0.0122058
533	K	Ncam1	1	0.00652985	47.225	3	VEPYSSTAQVQFDEPEATGGVPILK(1)YK	0.30122	3	1.13578	0.974858	1.14038	0.825925	1.11187	0.944567	1.128	0.280026
624	K	Ncam1	1	0.00209587	82.362	2	VNLIK(1)QDDGGSPIR	-1.4609	3	1.04066	0.98966	0.974137	1.23206	0.731644	1.05337	0.996	0.911853
7	K	Atp1b1	1	0.00984835	107.29	2	AK(1)EEGSWK	-1.5544	5	1.26824	1.02003	1.0156	0.931234	0.950694	0.936823	1.172	0.105597
289	K	Atp1b1	1	0.00711205	72.2	2	AYGENIGYSEK(1)DR	0.11135	1	0.91846	0.925555	0.952651	1.48246	0.88306	0.771132	0.892	0.731339
134	K	Atp1b1	1	9.14e-12	140.1	3	DDMIFEDCGNVPSEPK(1)ER	-0.43648	7	1.09608	0.751944	1.28105	0.948094	1.04333	0.980111	1.053	0.868088
118	K	Atp1b1	1	3.33e-24	169.09	3	DSAQK(1)DDMIFEDCGNVPSEPK	0.12638	14	0.837057	1.1874	1.0445	0.886404	1.23154	0.890169	1.02	0.889811
179	K	Atp1b1	1	0.000605938	87.001	3	EGKPCIIIK(1)LNR	-0.12279	6	1.00408	1.07015	0.923718	1.02661	1.0359	1.00198	0.978	0.617315
299	K	Atp1b1	1	0.00783233	116.25	2	FDVK(1)IEIK	0.072574	6	1.01828	1.16015	0.935237	0.920503	1.25031	0.801066	1.048	0.700068
21	K	Atp1b1	1	0.00573433	132.09	2	FIWNSEK(1)K	-0.041238	6	0.862815	0.725383	1.04927	1.22264	1.1787	0.951987	0.787	0.136608
14	K	Atp1b1	1	0.00655917	130.22	2	K(1)FIWNSEK	-0.49465	6	0.97442	1.42792	0.844443	1.00058	0.857704	0.964957	1.15	0.515219
85	K	Atp1b1	1	2.12e-11	123.32	4	VAPPGLTQIPQIQK(1)TEISFRPNDPK	-0.12983	9	1.53905	1.11786		1.06812	0.664175	0.676595	1.654	0.113948
278	K	Atp1b1	1	3.72e-38	246.26	3	VECK(1)AYGENIGYSEK	-0.52633	10	0.58442	0.73982	1.22405	1.67014	0.70731	0.929669	0.771	0.507019
217	K	Atp1b1	1	4.86e-10	150.46	2	YNPNVLPVQCTGK(1)R	-0.060215	19	1.13378	1.23196	0.676463	1.09855	0.917737	0.998291	1.009	0.919062
164	K	Mdh1	1	0.013248	89.401	2	AK(1)SQIALK	-1.634	5	1.04041	1.05363	1.07194	0.913482	0.969429	1.05345	1.078	0.142671
107	K	Mdh1	1	0.0198143	126.24	2	ANVK(1)IFK	0.41555	3	1.27005	1.24848	0.0112386	1.39515			0.604
110	K	Mdh1	1	1.51e-07	163.16	2	IFK(1)SQGTALEK	-0.13236	6	1.00406	0.791502	1.04255	1.12468	1.0144	1.06177	0.887	0.237669
220	K	Mdh1	1	5.26e-05	102.66	2	DDSWLK(1)GEFITTVQQR	3.4579	5	0.877969	0.551091	1.52057	0.811111	1.30486		0.929	0.775076
103	K	Mdh1	1	0.00143645	179.51	2	DLLK(1)ANVK	-0.32744	19	0.953391	1.10502	1.14425	0.960152	1.04083	0.874476	1.114	0.227219
312	K	Mdh1	1	0.00843976	73.26	2	EK(1)MDLTAK	-0.093938	7	1.012	0.77054	1.0675	1.19023	1.04362	0.937232	0.899	0.412431
318	K	Mdh1	1	6.43e-09	154.24	2	MDLTAK(1)ELTEEK	0.17554	5	1.25435		1.0041		0.991354		1.139
118	K	Mdh1	1	0.0015987	93.325	2	SQGTALEK(1)YAK	0.19119	5	1.01775	1.12478	0.942437	1.01841	0.917827	1.04925	1.033	0.652106
239	K	Mdh1	1	0.000396022	123.35	2	K(1)LSSAMSAAK	0.41697	6	1.6128	0.771956	0.605883	1.19559	0.891182	1.00737	0.967	0.720798
248	K	Mdh1	1	0.000104144	91.657	3	LSSAMSAAK(1)AIADHIR	-0.81525	5	1.13677	0.970212	1.63393	0.731453		0.690109	1.754	0.0746651
205	K	Mdh1	1	9.01e-06	129.74	2	LQGK(1)EVGVYEALK	0.19182	7	0.763281	1.82932	0.885999	0.751329	0.983539	0.896608	1.322	0.500398
199	K	Mdh1	1	7.64e-15	138.04	3	NVIIWGNHSSTQYPDVNHAK(1)VK	-0.17615	10	0.614866	1.46973	0.817345	1.21108	0.793522	1.06717	0.945	0.721071
149	K	Mdh1	1	8.82e-07	130.44	2	SAPSIPK(1)ENFSCLTR	-0.4327	5	0.947189	1.29905	1.22971	0.796639	0.932663	0.921682	1.311	0.073893
125	K	Mdh1	1	6.59e-38	206.63	3	SVK(1)VIVVGNPANTNCLTASK	0.089771	11	1.02508	0.905294	1.13121	0.688535	1.23448	1.17035	0.99	0.931913
142	K	Mdh1	1	3.96e-06	99.11	3	VIVVGNPANTNCLTASK(1)SAPSIPK	-0.10165	6	1.03973	1.13438	0.975406	0.813004	1.20681	0.95056	1.06	0.599621
298	K	Mdh1	1	4.97e-21	206.69	2	TWK(1)FVEGLPINDFSR	-0.81333	1				0.817661
64	K	Calr	1	0.000818601	105.98	2	DK(1)GLQTSQDAR	2.3744	6	1.14196	0.760218	1.42604	0.893557	1.10385	0.7951	1.192	0.504397
62	K	Calr	1	0.00828406	85.731	2	FYGDLEK(1)DK	0.78964	6	1.09766	0.85565	0.966581	1.3414	0.814367	0.919435	0.949	0.84958
153	K	Calr	1	0.00740895	117.93	2	GK(1)NVLINK	0.36917	6	0.812985	0.829565	1.30053	1.20811	0.926426	0.923861	0.962	0.772449
159	K	Calr	1	0.0109552	80.165	2	NVLINK(1)DIR	-0.47024	1				0.956557	0.836825
209	K	Calr	0.999581	0.00788889	55.011	3	IK(1)DPDAAKPEDWDER	0.085664	5	1.30403	1.00373	0.902727	1.31715	0.692026	0.807764	1.14	0.517923
143	K	Calr	1	0.00861247	60.828	3	K(1)VHVIFNYK	-0.68853	3		0.972339	0.924467	1.13462	0.810764		0.975	0.95198
151	K	Calr	1	0.0108389	73.233	3	VHVIFNYK(1)GK	-0.87871	2	0.956085	1.43936		1.05337	0.841015	0.707928	1.381	0.23529
147	K	Atp1b2	1	7.84e-08	143.61	2	YYEQPDNGVLNYPK(1)R	-0.15487	6	1.18528	1.00981	1.20086	0.575433	1.00908	1.23208	1.206	0.377696
2374	K	Map1b	1	0.00726396	105.57	2	NVDVEFFK(1)R	0.58173	4		1.14259	1.03594	0.898545		0.860111	1.239	0.0579126
2339	K	Map1b	1	0.000843948	93.258	2	TATAGPGTTK(1)TAK	-0.19052	1	1.7472	0.574357	0.753215	1.22932	0.870151	0.919798	1.018	0.814946
11	K	Glul	1	4.89e-42	265.61	2	ATSASSHLNK(1)GIK	0.38639	6	1.13341	0.907109	1.14825	0.937606	1.16612	0.808212	1.095	0.502315
291	K	Glul	1	0.000467482	104.22	2	AYDPK(1)GGLDNAR	1.1974	7	0.895306	0.989501	1.09885	1.3678	0.914438	0.697325	1.001	0.866556
107	K	Glul	1	0.0201015	94.114	2	K(1)PAETNLR	-1.4429	4	1.45541	1.10988	0.84263	0.832848	1.24304	0.673461	1.24	0.40383
103	K	Glul	1	3.5e-10	198.65	2	LVLCEVFK(1)YNR	0.069208	4		0.904562	1.21096	0.728269	1.03073	1.12057	1.102	0.644711
259	K	Glul	1	0.000290264	76.704	3	PIPGNWNGAGCHTNFSTK(1)AMR	-0.010005	4	1.02245	1.0075	1.13362	0.773571	1.12064	1.077	1.065	0.577625
134	K	Il9	1	0.0151289	65.305	2	SLLGTFQK(1)TEMQR	0.0040752	1	1.51204	0.822981	0.963776	1.02874	0.869971	0.928042	1.167	0.551656
197	K	Prph2	1	0.0239557	71.378	2	IK(1)SNVDGR	0.29844	1	1.61128	0.60654	0.738952	1.16799	1.06366	0.900339	0.944	0.660373
26	K	Nme1	1	0.00270922	126.28	2	GLVGEIIK(1)R	0.72283	6	0.930801	0.71152	1.34795	1.1976	0.909528	0.921812	0.987	0.858225
39	K	Nme1	1	4.57e-05	108.37	2	LVGLK(1)FLQASEDLLK	-1.0675	2		0.946667		0.716545	0.867125	1.41209	0.948
124	K	Nme1	1	0.00099442	88.338	3	NIIHGSDSVK(1)SAEK	-0.099925	2	0.856197	0.934353	0.890009	1.69646	0.673274	0.823433	0.839	0.758417
12	K	Nme1	1	2.02e-09	161.63	2	TFIAIK(1)PDGVQR	0.67481	6	1.13657	1.47124	1.17004	0.718747	0.871645	0.801768	1.579	0.0101616
100	K	Nme1	1	4.07e-14	162.22	2	VMLGETNPADSK(1)PGTIR	-0.68498	8	0.902632	1.06343	1.29014	0.796771	1.0489	1.01783	1.137	0.406362
7	K	Ldhb	1	4.84e-12	144.27	2	EK(1)LIASVADDEAAVPNNK	-0.40868	7	0.869967	0.954009	0.929392	1.01783	1.12914	1.14695	0.836	0.0183743
233	K	Ldhb	1	0.000444223	81.448	3	EVHK(1)MVVDSAYEVIK	0.1323	2	1.28533	0.858578	1.28309	0.72448	0.808923	1.23092	1.24	0.344644
244	K	Ldhb	1	0.000128459	104.79	2	MVVDSAYEVIK(1)LK	-0.29228	1		0.621798	1.11069	0.776401		1.46535	0.773	0.620398
308	K	Ldhb	1	0.00048551	114.64	2	GLTSVINQK(1)LK	0.053634	5	1.08161	1.04527	0.997831	0.934778	1.04304	0.99482	1.051	0.27042
310	K	Ldhb	1	0.00019768	129.38	2	LK(1)DDEVAQLR	1.8388	1		1.07615	0.924478	0.960054	1.10993	0.852651	1.027	0.812521
82	K	Ldhb	1	3.07e-07	137.78	2	IVADK(1)DYSVTANSK	0.017223	4	1.2425	0.803738	1.30216	0.892313	0.956373	0.938343	1.201	0.355967
319	K	Ldhb	1	4.31e-10	202.03	2	K(1)SADTLWDIQK	0.28855	6	0.993276	1.01451	1.16152	1.09281	1.0595	0.724188	1.102	0.47473
329	K	Ldhb	1	2.82e-05	106.35	2	SADTLWDIQK(1)DLK	-1.2987	1	1.00714	1.01716	1.23243
156	K	Ldhb	1	0.00984328	107.32	2	LSGLPK(1)HR	0.10208	6	0.85249	0.78215	0.877827	1.48312	1.07186	0.851192	0.738	0.165191
119	K	Ldhb	1	0.000401378	96.847	2	NVNVFK(1)FIIPQIVK	0.64275	2	1.21402		1.11012	0.720242	0.840761	1.25554	1.238	0.347309
58	K	Ldhb	1	1.17e-10	145.31	3	SLADELALVDVLEDK(1)LK	0.55293	11	0.819448	1.0589	1.16839	0.816434	1.16875	1.06713	0.998	0.992762
274	K	Cnp	1	1.26e-30	237.84	3	AAGAEEYAQQEVVK(1)R	-1.3149	11	0.688682	0.996897	0.987701	1.18242	1.0331	1.09698	0.807	0.150482
101	K	Cnp	1	0.00199889	130.27	2	ADFSEAYK(1)R	0.044782	4	0.842052	1.00654	0.960159	1.39921	0.881157	0.858609	0.895	0.628125
216	K	Cnp	1	7.75e-25	186.81	3	AGQVFLEELGNHK(1)AFK	0.57162	9	1.15192	1.07981	1.28427	0.795187	0.832384	1.01169	1.332	0.031737
355	K	Cnp	1	1.93e-10	97.099	4	AHVTLGCAADVQPVQTGLDLLDILQQVK(1)GGSQGEAVGELPR	1.2233	6	0.674145	0.975697		1.34367	0.930372	0.961139	0.765	0.278256
399	K	Cnp	1	0.000985135	101.64	2	AIFTGYYGK(1)GK	0.6675	9	0.938884	1.31468	0.814742	1.05527	0.916035	1.00932	1.029	0.948892
401	K	Cnp	1	0.00460606	86.136	2	GK(1)PVPIHGSR	-0.14883	8	0.847774	0.898248	0.902469	1.44165	0.999819	0.842064	0.807	0.301173
234	K	Cnp	1	7.4e-06	142	2	EK(1)LELVSYFGK	0.072214	6	1.11105	1.18539	1.12802	0.73572	1.05988	0.936334	1.253	0.09544
243	K	Cnp	1	6.31e-09	122.57	3	LELVSYFGK(1)RPPGVLHCTTK	-0.52367	8	0.537114	1.93493	0.876412	0.628809	1.06522	1.07298	1.21	0.857733
163	K	Cnp	1	2.28e-15	199.7	2	EK(1)NQWQLSADDLK	-0.81866	3	0.678963	0.751054	1.05331	1.17544	0.973349	1.35862	0.708	0.0971641
174	K	Cnp	1	1.09e-11	188.04	2	NQWQLSADDLK(1)K	-0.10916	6	0.956896	1.14658	1.08797	1.03319	1.01649	0.817043	1.113	0.30134
29	K	Cnp	1	6.13e-07	106.58	3	EK(1)PELQFPFLQDEDTVATLHECK	-0.032486	4	1.10608	1.16658	1.09745	0.694285	1.05874		1.282	0.188607
260	K	Cnp	1	1.19e-18	157.62	2	FCDYGK(1)AAGAEEYAQQEVVK	0.12268	9	0.563511	1.50413	0.894457	0.991575	1.06775	0.998577	0.969	0.71671
370	K	Cnp	1	0.0135296	87.754	2	GK(1)LYSLGK	-0.083328	5	0.871677	1.0449	0.986518	0.998968	1.18966	0.959267	0.922	0.403299
63	K	Cnp	1	0.000901485	96.342	2	GLPGSGK(1)STLAR	0.41124	7	1.25323	0.890074	0.965101	0.953407	1.07662	0.971726	1.036	0.828346
232	K	Cnp	1	1.04e-10	208.63	2	HFISGDEPK(1)EK	0.017954	6	0.78675	1.01459	0.776498	1.25399	1.02762	1.11442	0.759	0.0551989
203	K	Cnp	1	4.8e-30	238.51	3	K(1)AGQVFLEELGNHK	0.019507	7	1.2003	1.04635	0.964845	0.900331	0.942535	1.06873	1.103	0.302946
161	K	Cnp	1	0.000813513	136.57	2	LDCAQLK(1)EK	-0.87935	6	0.973986	1.00091	1.24801	0.9759	0.820355	1.06665	1.126	0.343884
254	K	Cnp	1	1.24e-10	138.55	4	RPPGVLHCTTK(1)FCDYGK	-0.29249	13	0.663989	1.05883	0.955831	1.2445	0.935895	1.10955	0.814	0.254628
73	K	Cnp	1	1.49e-07	163.32	2	LILEK(1)YHDGTK	0.81543	26	0.926304	1.56662	0.94223	0.886641	0.942793	0.829457	1.292	0.268513
79	K	Cnp	1	6.75e-08	146.5	3	YHDGTK(1)MVSADAYK	-0.64574	11	1.16685	0.917698	1.00179	0.973815	0.880159	1.16205	1.023	0.829008
177	K	Cnp	1	0.011614	114.78	2	LK(1)PGLEK	1.3463	6	0.929527	0.89826	0.926344	1.12587	1.24586	0.89417	0.843	0.178033
182	K	Cnp	0.845455	0.00273217	61.181	3	LK(0.155)PGLEK(0.845)DFLPLYFGWFLTK	-0.12222	4	0.909306			1.13388	0.698288	1.19607	0.901
87	K	Cnp	1	1.56e-06	132.03	2	MVSADAYK(1)IIPGSR	0.81647	6	0.834858	1.48197	1.25021	0.956912	0.520172	1.04022	1.417	0.258085
385	K	Cnp	1	0.0108086	112.17	2	WMLSLTK(1)K	-0.37914	10	1.22015	1.04595	1.21041		0.789534	1.07346	1.244	0.181763
210	K	Mmut	1	1.88e-19	182.28	2	EK(1)LTGTIQNDILK	-0.13008	5	1.24996		1.04352	0.787253	1.1365	0.89742	1.219	0.273711
338	K	Mmut	1	0.00586361	95.909	2	MFQPK(1)NSK	0.23275	12	0.694423	1.12697	1.22518	1.22509	0.732318	0.984235	1.036	0.911276
341	K	Mmut	1	0.00294499	136.16	2	NSK(1)SLLLR	0.27293	16	1.04146	1.20872	0.925559	0.970613	0.871446	1.06955	1.091	0.43487
1500	K	Sptan1	1	2.82e-06	92.675	3	AINVQEEK(1)IAALQAFADQLIAVDHYAK	0.81145	5	0.813472	1.12472	1.0757	1.09117	0.943413	0.980283	1	0.943366
1334	K	Sptan1	1	0.00627212	70.1	2	AK(1)LGDSHDLQR	1.7106	6		0.882228	1.07526	1.47354	0.810409	0.553426	1.035	0.785394
2421	K	Sptan1	1	0.0187003	63.073	2	ALSSEGK(1)PYVTK	1.2961	3	1.04448	0.821409	1.12256	1.33612	0.884515	0.781518	0.995	0.944289
2426	K	Sptan1	0.999835	2.18e-06	105.06	3	ALSSEGKPYVTK(1)EELYQNLTR	-0.17061	3	0.991071	1.10489	0.919637	0.813991	0.937831	1.35566	0.97	0.957667
846	K	Sptan1	1	1.61e-05	98.543	3	AVTQK(1)GNAMVEEGHFAAEDVK	-0.50183	6	0.64662	0.864828	0.727186	1.22087	0.91775	1.59407	0.6	0.0522124
310	K	Sptan1	1	0.0237363	61.78	2	DLAALEDK(1)VK	-0.060495	3					1.03712	1.01375
312	K	Sptan1	1	0.00322602	94.692	2	VK(1)ALCAEADR	-0.13018	6	0.995191	0.855527	0.962064	1.16033	1.16183	0.886499	0.877	0.280271
1698	K	Sptan1	1	3.94e-07	152.34	2	DLASVNNLLK(1)K	-0.22652	6	1.21408	0.764488	1.31414	0.803757	1.04565	1.01183	1.151	0.557524
1699	K	Sptan1	1	1.09e-06	120.66	3	K(1)HQLLEADISAHEDR	0.2547	8	1.28932	1.03102	1.07993	0.830214	0.881914		1.324	0.0556758
824	K	Sptan1	1	3.51e-07	155.42	2	DLIGVQNLLK(1)K	0.33788	6	1.09243	1.01974	1.09673	0.789862	0.932436	1.21292	1.093	0.457644
825	K	Sptan1	1	0.00028601	84.508	3	K(1)HQALQAEIAGHEPR	-0.34533	6	0.862029	0.816305	0.92673	1.40507	1.00289	0.931282	0.78	0.151667
1141	K	Sptan1	1	0.00339847	119.17	2	DLK(1)ANESR	-0.15558	6		0.706671		1.22096	0.800209	1.07843	0.684
718	K	Sptan1	1	3.25e-10	204.7	2	DLTNVQNLQK(1)K	0.11005	6	1.18901	0.707711	1.13644	0.849292	0.952339	1.30475	0.976	0.88318
719	K	Sptan1	1	1.29e-05	108.34	3	K(1)HALLEADVAAHQDR	-5.91e-05	4	0.995247	0.846099	1.09168	1.26207	0.769861	1.0442	0.953	0.849194
2047	K	Sptan1	1	0.000437111	95.273	2	DQLLAAK(1)HIQSK	0.1456	11	0.693475	1.03249	1.04427	1.18961	0.865528	1.16556	0.86	0.404429
2052	K	Sptan1	1	6.55e-06	140.16	2	HIQSK(1)AIEAR	-0.19863	5	1.25518	0.86479			1.19548	0.952754	0.987	0.922209
586	K	Sptan1	1	2.78e-09	160.36	2	DSDELK(1)SWVNEK	0.39414	5	0.762775	1.14684	1.0666	0.836895	1.0627	1.21322	0.956	0.785027
1659	K	Sptan1	1	8.66e-14	193.83	2	EANK(1)QQNFNTGIK	0.28733	2	0.916508	0.799473	0.768793	1.45592	1.02812	0.964317	0.721	0.0864484
803	K	Sptan1	1	0.000748904	107.79	2	EK(1)EPIAASTNR	0.25677	6	1.15828	0.993724	0.916106	1.2099	0.71842		1.061	0.708752
909	K	Sptan1	1	0.000233817	77.221	3	EK(1)EPIVGSTDYGKDEDSAEALLK	-0.16834	2	1.07063	1.6104	1.10943	0.806397	0.77583	0.767719	1.613	0.0247722
920	K	Sptan1	1	7.27e-15	137.64	3	EKEPIVGSTDYGK(1)DEDSAEALLK	0.040164	6	0.882945	0.705052	1.32702	0.991778	1.15532	0.999728	0.926	0.599977
1419	K	Sptan1	1	2.31e-06	157.96	2	EK(1)LDILDQER	0.41532	6	0.783538	0.927915	1.32468	1.14309	0.93813	0.898391	1.019	0.999564
441	K	Sptan1	1	0.00577828	82.749	2	EK(1)LSILSEER	2.2837	6	0.841965	1.29594	0.863004	0.981184	0.942312	1.13414	0.981	0.823624
1856	K	Sptan1	1	0.00784725	97.798	2	ELK(1)QLAAAR	0.07357	5				0.994156	0.790471
2446	K	Sptan1	1	0.0102204	48.314	3	EQADYCVSHMK(1)PYVDGK	0.088164	1	0.744789	1.36223	1.26613	0.682624	1.00214	1.07595	1.222	0.477238
30	K	Sptan1	1	0.0128285	91.853	2	FK(1)ELSTLR	1.0287	2	1.08362	1.07938	1.14232	0.963998	1.00032	0.823341	1.186	0.0498749
1630	K	Sptan1	1	5.38e-07	140.45	2	GACAGSEDAVK(1)AR	-0.010125	6	0.673255	0.919907	1.27275	1.3402	0.662463	1.08949	0.927	0.818479
144	K	Sptan1	1	0.00186222	124.59	2	GIK(1)LLQAQK	0.22332	6	0.672678	1.18272	1.21317	0.918789	0.971092	1.10319	1.025	0.97549
814	K	Sptan1	1	6.57e-06	133.99	2	GK(1)DLIGVQNLLK	0.3522	6	1.01399	1.08485	0.98912	0.848622	1.02431	1.15318	1.02	0.784482
1957	K	Sptan1	1	0.00109454	90.108	2	GLNGK(1)VSDLEK	-0.34728	9	1.08239	1.34337	0.896516	0.920442	0.895939	0.965238	1.194	0.238716
1963	K	Sptan1	1	2.46e-07	152.11	2	VSDLEK(1)AAAQR	-1.138	6	1.35096	0.903209	1.10279	0.990232	0.800807	0.974538	1.214	0.242121
2063	K	Sptan1	1	0.0179015	170.17	2	HASLMK(1)R	-0.80921	2	0.863443	0.8863		1.15837	0.864213	1.18761	0.818	0.243188
1591	K	Sptan1	1	4.06e-08	121.27	4	HQK(1)HQAFEAELHANADR	-1.017	6	0.933325	0.879045	1.3281	1.34382	0.744214	0.755415	1.104	0.628418
633	K	Sptan1	1	0.000800083	115.71	2	IDALEK(1)AGQK	-1.4418	4	0.772599	0.727078	1.53402	0.803157	1.07934	1.19124	0.987	0.832387
1750	K	Sptan1	1	0.00840498	113.71	2	IK(1)SMATSR	-0.84842	5	1.11033	0.699403	1.12746	1.06563	1.10036	0.962462	0.939	0.628612
1057	K	Sptan1	1	0.000886021	104.22	2	ITK(1)EAGSVSLR	0.7751	5	1.20638	0.986715	0.924981	1.04253	1.00259	0.918762	1.052	0.632789
190	K	Sptan1	1	1.81e-05	104.45	3	K(1)FEEFQTDLAAHEER	0.03286	6	0.972538	1.21899	1.17283	0.84357	0.857994	1.05299	1.221	0.114822
1911	K	Sptan1	1	0.0024241	77.527	3	K(1)HEAFETDFTVHK	-0.24594	5	0.881163	0.946712	0.989153	1.46768	0.894449	0.754162	0.904	0.779221
1923	K	Sptan1	0.999862	0.0184997	41.912	4	KHEAFETDFTVHK(1)DR	0.060329	1		1.0395
508	K	Sptan1	1	0.0153531	147.29	2	K(1)HEDFEK	1.3475	2	2.11463	0.488189		1.31483	0.121636		1.812	0.573391
514	K	Sptan1	0.983088	0.00627419	58.658	3	K(0.017)HEDFEK(0.983)SLSAQEEK	-0.18639	1	1.0836	0.766794	0.781785	1.41552	1.08658	0.82676	0.791	0.307314
1023	K	Sptan1	1	0.00988108	81.972	2	K(1)LDPAQSASR	1.8853	2	0.82143		1.30608	1.31211	0.756251	0.743529	1.135	0.676457
2078	K	Sptan1	1	1.5e-06	148.32	2	K(1)LLEAQSHFR	0.71787	11	1.28552	0.703515	1.01447	1.19334	0.928221	0.929065	0.985	0.853403
662	K	Sptan1	1	0.0026854	126.41	2	K(1)LLEATELK	-0.39777	2			1.16691		0.90568		1.288
670	K	Sptan1	1	0.000366874	118.18	2	LLEATELK(1)GIK	-0.32259	6		0.680389	1.26342		1.15044	1.05591	0.881	0.635551
1784	K	Sptan1	1	0.00149152	103.26	2	K(1)LLVSSEDYGR	-0.28542	3	0.786295	1.52256	0.880644	1.13911	0.999945	0.677418	1.132	0.706199
2088	K	Sptan1	1	0.00124374	107.24	2	K(1)VEDLFLTFAK	-0.55617	1	1.38977	1.43642		0.354933			3.981
1853	K	Sptan1	1	0.000606521	100.09	2	LAQFVEHWK(1)ELK	0.25398	5	1.54927		1.10262	0.759619	0.965611	0.785227	1.585	0.0661501
646	K	Sptan1	1	0.00286467	79.82	2	LIDVNHYAK(1)EEVAAR	-4.0998	4	0.890183	0.751618	0.954355	1.32265			0.654
227	K	Sptan1	1	1.15e-05	108.71	3	LIQEQHPEEELIK(1)TK	0.42426	3	0.668974	1.35996	0.860162	1.07094			0.899
229	K	Sptan1	1	2.02e-09	161.63	2	TK(1)QDEVNAAWQR	-0.69026	6	1.01727	0.955543	1.20684	1.44018	0.676531	0.670495	1.141	0.498994
1311	K	Sptan1	1	8.2e-05	96.414	3	LIQSHPESAEDLK(1)EK	0.53513	5	0.823775	0.715449	0.791697	1.3732	1.19264		0.606	0.00697535
1537	K	Sptan1	1	0.0212837	80.165	2	LK(1)AQMIEK	-0.53049	2		0.990544				1.093	0.906
2349	K	Sptan1	1	0.00599056	60.255	3	LNHQEFK(1)SCLR	-0.17455	6	1.03409	0.955385	1.2761	0.898168	1.01968	0.924065	1.149	0.232624
84	K	Sptan1	1	4.21e-09	126.14	3	LQK(1)HQAFEAEVQANSGAIVK	0.20126	6	0.696257	1.25905	1.01997	1.4461	0.734362	0.767908	1.009	0.917765
335	K	Sptan1	1	9.25e-19	169.92	3	LQQSHPLSASQIQVK(1)R	-0.34427	5	0.590581	0.806031	1.28871	1.64319	0.660781	0.876582	0.844	0.698817
81	K	Sptan1	1	5.78e-07	113.86	3	LQVASDENYKDPTNLQGK(1)LQK	0.10758	5	0.587798	1.37527	0.778355	1.36091	0.769658	1.05795	0.86	0.562973
871	K	Sptan1	1	3.35e-11	173.64	2	LSELNQK(1)WEALK	-0.094244	1		0.87825	0.961483	0.845897	1.24818	1.01749	0.887	0.519201
1952	K	Sptan1	1	0.0247951	71.715	2	MK(1)GLNGK	-1.0171	1
594	K	Sptan1	0.999981	0.00048538	73.464	3	MK(1)TATDEAYKDPSNLQGK	-0.31662	2			1.0669	0.811809			1.314
602	K	Sptan1	1	9.64e-10	134.13	2	TATDEAYK(1)DPSNLQGK	1.0434	2	1.47124	0.976863	1.2367	0.765387	0.884496	0.862031	1.467	0.0428669
610	K	Sptan1	1	2.13e-12	133.78	3	TATDEAYKDPSNLQGK(1)VQK	-0.63774	6	1.22151	0.82722	1.13364	1.00299	1.05964	0.851256	1.092	0.594963
250	K	Sptan1	1	0.00509262	77.379	2	QGK(1)LFGAAEVQR	0.72185	2	0.734425	0.825273	1.30729	1.13508	0.898189	1.11384	0.911	0.564731
39	K	Sptan1	1	0.024132	83.206	2	QK(1)LEDSYR	2.6266	1
1193	K	Sptan1	1	0.0108051	80.455	2	TASPWK(1)SAR	0.50302	5	0.707864	1.01314	0.959929	1.31494	1.13122	0.820191	0.821	0.3453
613	K	Sptan1	1	5.27e-14	151.44	3	VQK(1)HQAFEAELSANQSR	-0.045614	6	1.1189	0.707923	1.07017	1.04927	1.0151	1.1119	0.912	0.493657
214	K	Sptan1	1	9.66e-05	81.922	3	VNEVSQFAAK(1)LIQEQHPEEELIK	0.78431	2	1.34369	1.14118	0.891548	0.71533		1.08653	1.249	0.370326
64	K	Gapdh	1	2.21e-12	140.06	2	AENGK(1)LVINGK	-0.4681	49	1.0879	1.07101	1.21426	1.1629	0.812585	0.697531	1.262	0.179194
70	K	Gapdh	1	7.95e-08	146.16	2	LVINGK(1)PITIFQER	-0.33156	9	1.29739	1.10596	1.08658	0.782477	0.838462	1.06079	1.301	0.0675178
111	K	Gapdh	1	0.00163265	107.01	2	AGAHLK(1)GGAK	0.8409	5	1.29571	0.852232	0.936741	0.999915	1.09758	0.918819	1.023	0.953523
217	K	Gapdh	1	2.61e-06	143.03	2	AVGK(1)VIPELNGK	-0.56631	27	0.812749	1.07737	0.939834	1.23805	0.825133	1.09733	0.895	0.517273
225	K	Gapdh	1	2.57e-11	159.94	2	VIPELNGK(1)LTGMAFR	-0.47026	23	0.7975	1.15302	1.22384	0.826348	1.05547	1.04214	1.086	0.67136
59	K	Gapdh	1	4.47e-08	175.93	2	FNGTVK(1)AENGK	0.24499	32	1.00451	1.0873	0.945009	1.08962	0.884966	1.03924	1.008	0.901818
213	K	Gapdh	1	3.76e-23	170.66	3	GAAQNIIPASTGAAK(1)AVGK	0.89852	14	0.823258	1.28281	0.973067	0.960954	0.848487	1.1785	1.031	0.896091
261	K	Gapdh	1	2.31e-13	204.17	2	VVK(1)QASEGPLK	0.75236	18	0.768628	1.00526	1.02479	1.33598	0.958629	0.862003	0.887	0.530089
249	K	Gapdh	0.91364	0.00197697	72.652	3	LEK(0.914)PAK(0.086)YDDIK	0.29134	2
252	K	Gapdh	1	3.67e-05	142.1	2	PAK(1)YDDIK	0.82896	29	1.19273	0.922251	1.1897	0.930237	0.8383	1.04827	1.173	0.216515
192	K	Gapdh	1	0.000232382	123.86	2	TVDGPSGK(1)LWR	-0.70229	14	0.898434	1.31421	0.719894	1.09007	0.949871	1.05977	0.946	0.662109
137	K	Gapdh	1	4.41e-19	148.87	3	VIISAPSADAPMFVMGVNHEK(1)YDNSLK	-1.4999	14	0.400105	1.29279	1.20127	0.626454	1.41439	1.16097	0.904	0.728744
143	K	Gapdh	1	6.8e-22	162.39	3	YDNSLK(1)IVSNASCTTNCLAPLAK	0.61336	3		1.28328	0.833531	0.495036	1.22386	1.20995	1.084	0.764965
3	K	Gapdh	1	2.42e-06	157.58	2	VK(1)VGVNGFGR	-0.22879	16	0.0598332	0.0975361	1.56087	1.5077	1.39557	1.20398	0.418	0.13905
335	K	Eno1	1	3.2e-10	159.4	2	AASEK(1)SCNCLLLK	-0.16454	5	0.977956	1.4327	1.03161	0.892761	0.905889	0.86033	1.295	0.11289
126	K	Eno1	1	0.000443499	105.4	2	AGAVEK(1)GVPLYR	0.24986	6	0.856445	0.954285	1.20382	1.00813	0.967747	1.06779	0.99	0.864081
228	K	Eno1	1	8.24e-09	151.22	2	EALELLK(1)TAIAK	-0.46328	6	0.917806	1.31959	1.09345	0.839885	1.13516	0.796561	1.202	0.290176
60	K	Eno1	1	9.02e-12	163.12	3	FMGK(1)GVSQAVEHINK	-0.74002	13	0.7391	1.35578	1.27586	0.999187	0.949299	0.728495	1.259	0.396771
71	K	Eno1	1	1.36e-06	110.67	3	GVSQAVEHINK(1)TIAPALVSK	0.58931	5	1.32767	1.1054	0.940395	0.858654	0.955002	0.960541	1.216	0.152796
326	K	Eno1	1	1.32e-31	184.32	3	FTASAGIQVVGDDLTVTNPK(1)R	0.59312	5	0.847765	1.24467	1.06956	0.443721	1.12974	1.46899	1.039	0.727057
28	K	Eno1	1	1.4e-18	171.36	3	GNPTVEVDLYTAK(1)GLFR	-0.5911	12	0.976317	1.49245	1.14016	0.976648	0.624039	0.879579	1.455	0.1091
92	K	Eno1	1	5.11e-20	197.73	2	IDK(1)LMIEMDGTENK	-1.2419	5	0.948504	1.017	1.33793	0.745507	1.13516	0.952701	1.166	0.384923
103	K	Eno1	1	9.51e-14	193.52	2	LMIEMDGTENK(1)SK	-0.38108	5	0.68045	0.679391	1.35385	1.16513	1.2195	0.89138	0.828	0.399694
420	K	Eno1	1	8.6e-07	175.51	2	IEEELGSK(1)AK	-0.24848	6	0.898372	1.00497	0.947739	1.16968	1.04823	0.942366	0.902	0.227425
193	K	Eno1	1	6.52e-05	99.011	3	IGAEVYHNLK(1)NVIK	-0.42806	5	1.07132	1.43164	1.13654	0.66653	0.950917	0.917145	1.436	0.0631549
81	K	Eno1	1	0.000386419	164.71	2	K(1)VNVVEQEK	-0.54852	6	1.25808		0.913898	1.23454	0.788898	0.806854	1.151	0.548392
89	K	Eno1	1	4.51e-17	215.5	2	VNVVEQEK(1)IDK	0.23723	15	0.85028	1.16243	0.673046	1.60503	0.716721	0.885186	0.837	0.648727
406	K	Eno1	1	0.00345758	112.17	2	LAK(1)YNQILR	0.81181	5	0.660565	1.3212	0.953297	1.22431	0.808482	1.00933	0.965	0.806688
262	K	Eno1	1	7.87e-07	136.5	2	YDLDFK(1)SPDDPSR	0.84001	3	0.672169	0.865959	1.29437	0.95336	0.940907	1.32884	0.879	0.52827
335	K	Eno2	1	9.02e-07	134.68	2	AVEEK(1)ACNCLLLK	-0.42891	3	1.10723	1.17884	0.882246	0.949508	0.901044	1.08003	1.081	0.516307
256	K	Eno2	1	0.00985798	82.279	2	DGK(1)YDLDFK	0.42997	5		0.949585		0.977047	0.905216	1.03716	0.976
233	K	Eno2	1	2.38e-07	153.05	2	EAIDK(1)AGYTEK	0.15228	6	1.05507	0.951434	1.12369	1.0154	0.859656	1.0756	1.061	0.501402
64	K	Eno2	1	2.15e-05	131.82	2	GVLK(1)AVDHINSR	-0.10795	12	0.784116	1.13882	1.27442	1.04	0.884854	0.922375	1.123	0.561534
89	K	Eno2	1	3.2e-13	93.667	4	IAPALISSGISVVEQEK(1)LDNLMLELDGTENK	0.10603	10	1.26428	1.07127	0.786949	0.93981			1.107
406	K	Eno2	1	0.00133345	129.4	2	LAK(1)YNQLMR	1.3471	8	0.868193	1.06989	1.21161	0.903755	1.00331	1.02999	1.072	0.586027
193	K	Eno2	1	0.0276109	54.784	2	LGAEVYHTLK(1)GVIK	-0.31578	1	0.704537	0.848531	1.2555	0.613444	1.25198	1.46769	0.843	0.691591
5	K	Eno2	1	0.000534485	148.33	2	SIEK(1)IWAR	-0.31797	6	0.812821	1.0146	1.25953	1.06884	0.83001	1.05624	1.045	0.831158
55	K	Ap2a2	1	0.0195106	96.253	2	ALDGYSK(1)K	-0.16809	3	1.28211	1.19588	1.21154	1.20309	0.143271		1.827	0.264779
894	K	Ap2a1	1	0.00653174	56.482	3	IFK(1)ANHPMDAEVTK	-1.1567	1	0.908217	0.783477	0.9125	1.32076	1.00384		0.747	0.0997637
35	K	Ap2a2	1	0.00244788	119.27	2	INK(1)ELANIR	-0.02696	4	1.01928	1.30412	1.03819		0.98801	0.957048	1.152	0.280289
620	K	Ap2a1	1	0.000892178	108.37	2	K(1)GPGAASALDDSR	-0.20116	1
117	K	Ap2a2	1	1.06e-12	175.15	2	LINNAIK(1)NDLASR	-0.66608	6	0.80997	0.845368	0.811181	1.31991	1.07246	1.09894	0.706	0.00686829
34	K	Cox7c	1	0.00184187	90.15	2	NLPFSVENK(1)WR	0.037793	1	0.875097	1.03684	0.882476	0.873095	1.16308	1.25506	0.849	0.277951
25	K	Cox7c	1	1.21e-09	132.25	3	SHYEEGPGK(1)NLPFSVENK	0.32768	6	0.881644	1.00201	0.937749	1.01537	1.10318	1.11014	0.874	0.0444849
243	K	Hk1	1	2.25e-08	145.55	2	ASGVEGADVVK(1)LLNK	-0.13752	6	1.06904	1.06639	0.913572	0.962004	1.01158	1.06563	1.003	0.982042
247	K	Hk1	1	0.0148165	132.94	2	LLNK(1)AIK	0.009346	6	1.33896	0.773699	0.849669	1.05388	1.07647	0.997994	0.947	0.649102
566	K	Hk1	1	0.00132558	96.89	2	ATVK(1)MLPSYVR	0.62402	6	1.05589	0.649891	1.03903	0.827516	1.21137	1.33674	0.813	0.385635
409	K	Hk1	1	1.74e-53	203.79	2	EGVQNAK(1)EILTR	-0.4635	9	0.842628	1.06773	0.887763	0.778422	1.35488	1.16997	0.847	0.467242
941	K	Hk1	1	0.00156877	70.98	2	ELSPK(1)CTVSFLLSEDGSGK	-2.6276	4	0.632315		1.5498	0.716382		1.17131	1.156	0.893299
104	K	Hk1	1	0.00438217	101.33	2	EMK(1)NGLSR	-0.33514	16	1.04339	0.780046	0.918482	1.26018	0.984446	1.0186	0.84	0.200398
232	K	Hk1	1	9.65e-05	109.24	2	FK(1)ASGVEGADVVK	0.76385	6	0.963641	1.06138	0.934938	1.15335	0.916306	0.997733	0.965	0.695038
507	K	Hk1	1	1.05e-13	136.49	3	FLLSESGSGK(1)GAAMVTAVAYR	0.83841	4	1.07365	0.938627	1.14656	0.884563	0.983088	1.08862	1.069	0.473339
402	K	Hk1	1	5.58e-18	155.98	3	FTTSDVAAIETDK(1)EGVQNAK	-0.43452	7	0.778778	1.31884	1.1181	1.06214	0.916334	0.83953	1.141	0.541127
841	K	Hk1	1	7.63e-08	137.4	2	GIFETK(1)FLSQIESDR	-0.025687	4	0.922615	1.11323	1.36179	0.303139	1.27418	1.27635	1.191	0.5188
389	K	Hk1	1	2.95e-05	111.79	2	GK(1)FTTSDVAAIETDK	-0.32619	2	0.991291	1.32367	1.02843	0.965775	0.989529	0.781261	1.222	0.169449
833	K	Hk1	1	0.00276253	97.565	2	GQISEPLK(1)TR	-0.24851	6	1.07417	1.05073	0.807108	1.15085	1.05131	0.899483	0.945	0.63807
346	K	Hk1	1	0.000131577	123.01	2	GSLNPGK(1)QLFEK	1.0262	6	0.761935	1.23198	0.981303	1.14857	0.918804	0.963634	0.982	0.841382
229	K	Hk1	1	0.00435067	91.658	2	IDEAVLITWTK(1)R	-2.1979	2	1.16028			0.634138	1.24586		1.234
80	K	Hk1	1	0.00365111	107.66	2	IDK(1)YLYAMR	0.040258	6
936	K	Hk1	1	1.21e-11	180.97	2	IMHQTVK(1)ELSPK	-0.48241	16	0.915974	1.90089	0.51421	1.02151	0.783511	0.917504	1.224	0.872415
368	K	Hk1	1	0.0114239	100.07	2	LILVK(1)MAK	-0.052562	6	1.06777	0.563634	1.24618	0.981053	1.20124	1.02317	0.898	0.561902
371	K	Hk1	1	0.000224355	111.65	2	MAK(1)ESLLFEGR	-0.96439	7	0.987562	1.35319	0.970228	0.84064	0.902724	1.06192	1.18	0.284206
537	K	Hk1	1	2.77e-06	153.05	2	LSK(1)QALMEVK	0.52469	11	0.9652	1.56178	0.610304	1.13985	0.89861	0.849301	1.086	0.95111
544	K	Hk1	1	0.00831962	110.81	2	QALMEVK(1)K	-0.004	11	0.904606	1.06217	0.570979	1.37441	1.14424	0.889847	0.745	0.237088
819	K	Hk1	1	0.0116508	91.069	2	NILIDFTK(1)K	3.1703	6	0.993872	1.07509	0.827633	0.848993		1.35634	0.876	0.618089
485	K	Hk1	1	0.012377	88.942	3	RFHK(1)TLR	-0.036303	5	1.31447	0.991198	0.624724	1.21078	0.862921		0.942	0.787328
133	K	Hk1	1	0.000598433	67.56	3	SIPDGSEK(1)GDFIALDLGGSSFR	-0.1557	4	1.08362	1.0466	1.06211		0.982103	1.14096	1.002	0.934343
783	K	Hk1	1	9.92e-10	133.71	2	TDFDK(1)VVDEYSLNSGK	0.1848	1		0.926594	1.03232	0.747785	0.927317	1.35665	0.969	0.994032
794	K	Hk1	1	0.00631156	60.157	3	VVDEYSLNSGK(1)QR	0.69462	1	1.05981		0.958921	0.988174	0.991212		1.02	0.747932
474	K	Hk1	1	3.05e-06	109.38	3	TTVGVDGSLYK(1)MHPQYSR	-0.11431	3	1.10614		1.13931	0.859065	0.927431	1.05576	1.185	0.114196
884	K	Hk1	1	0.00412388	118.32	2	TVCGVVSK(1)R	-0.20221	5	0.903646	0.814202	0.909879	1.44354	1.11108	0.75184	0.795	0.366704
600	K	Hk1	1	0.0246961	119.7	2	VLLVK(1)IR	-0.20003	6	1.1747	0.784958	0.925043	1.0327	0.974933	1.19067	0.902	0.436181
44	K	Ppia	1	1.02e-09	163.32	2	ALSTGEK(1)GFGYK	0.14264	7	1.09817	0.984416	1.0696	1.01381	1.02733	0.885852	1.077	0.262001
49	K	Ppia	1	0.000320919	120.12	2	GFGYK(1)GSSFHR	-0.16535	6	0.883073	1.12512	1.1514	0.782665	1.00773	1.17063	1.067	0.64786
131	K	Ppia	1	0.00829711	114.19	2	HVVFGK(1)VK	0.12322	9	0.865104	1.08167	1.09156	0.967553	1.03018	1.02993	1.004	0.984038
133	K	Ppia	1	2.12e-12	165.35	2	VK(1)EGMNIVEAMER	-0.18323	6	1.27035	0.973385	1.00778	1.09941	0.816869	0.913363	1.149	0.311269
82	K	Ppia	1	8.74e-16	169.89	2	SIYGEK(1)FEDENFILK	-0.35197	7	1.07797	0.745613	1.08343	0.723142	1.21567	1.30604	0.896	0.701354
125	K	Ppia	1	2.65e-10	160.36	3	TEWLDGK(1)HVVFGK	-0.054101	10	1.3181	0.988163	1.08103	0.851983	1.03464	0.874254	1.227	0.127315
31	K	Ppia	1	0.00115355	131.03	2	VPK(1)TAENFR	-0.028881	6	0.997209	1.07305	0.91841	1.05027	0.974446		0.984	0.804745
28	K	Ppia	1	4.41e-05	130.01	2	VSFELFADK(1)VPK	0.070614	6	0.870178	1.13765	1.17344	0.678615	1.10614	1.17873	1.073	0.671409
210	K	Tpi1	1	3.35e-12	140.1	2	DWSK(1)VVLAYEPVWAIGTGK	0.43434	12	1.03402	1.18515	1.05635	0.825808	0.913264	1.11252	1.149	0.211345
225	K	Tpi1	1	3.96e-09	114.21	3	VVLAYEPVWAIGTGK(1)TATPQQAQEVHEK	-0.77891	5	1.38243	0.963401	0.929012	0.832697			1.311
288	K	Tpi1	1	2.16e-10	116.34	3	ELASQPDVDGFLVGGASLK(1)PEFVDIINAK	0.5044	7	1.13656	1.18679	1.05459	0.76146	1.04894	0.963062	1.218	0.114355
64	K	Tpi1	1	0.000650371	99.802	2	FFVGGNWK(1)MNGR	0.37803	7	0.806178	0.938568	1.43917	0.786887	0.878023	1.27171	1.084	0.767675
244	K	Tpi1	1	1.26e-28	210.93	2	GWLK(1)SNVNDGVAQSTR	0.37836	5	0.839567	1.22907	0.998468	1.19495	0.86786	0.874145	1.044	0.793525
163	K	Tpi1	1	0.000609195	55.158	4	HVFGESDELIGQK(1)VSHALAEGLGVIACIGEK	-0.74798	2		1.14523	1.08806	0.920005	0.752013		1.336	0.105577
119	K	Tpi1	1	4.58e-05	78.758	3	IAVAAQNCYK(1)VTNGAFTGEISPGMIK	1.4262	1		1.35389	0.882999	0.513829	1.24556		1.271	0.590119
135	K	Tpi1	1	0.00743651	46.902	3	VTNGAFTGEISPGMIK(1)DLGATWVVLGHSER	-0.99382	1		1.146		0.733893			1.562
56	K	Tpi1	1	0.000630488	157.52	2	K(1)FFVGGNWK	0.42962	6	1.18451	1.02409	1.07572	0.937969	1.05849	0.827759	1.163	0.136383
109	K	Tpi1	1	5.45e-05	110.84	2	LDPK(1)IAVAAQNCYK	0.080469	5	0.871784		0.963999	0.827668	1.15835	1.23789	0.854	0.447369
238	K	Tpi1	1	1.21e-06	118.13	2	TATPQQAQEVHEK(1)LR	0.16754	7	1.15707	1.00693	1.0155	0.897992	0.922402	1.12068	1.081	0.385299
206	K	Tpi1	1	1.56e-07	147.78	2	VIADNVK(1)DWSK	0.39889	5	0.853033					1.32904	0.642
199	K	Tpi1	1	7.16e-08	146.36	2	VVFEQTK(1)VIADNVK	-0.44557	4	0.994377	1.18089	0.976247	0.804038	1.03242	1.13538	1.06	0.613736
174	K	Ctsd	1	0.00547243	76.143	2	VEK(1)QIFGEATK	-0.016255	1
355	K	Ctsd	1	0.0174838	65.465	2	YILK(1)VSQGGK	-0.14609	2	1.21264	0.894306	1.10034	0.969195	0.889579		1.15	0.349285
189	K	Bsg	1	2e-07	115.46	3	VLQEDTLPDLHTK(1)YIVDADDR	-0.25318	1	1.1253				1.11239	0.97886	1.076
44	K	Cfl1	1	2.24e-05	135.71	2	AVLFCLSEDK(1)K	-0.56956	5	1.56852	0.615852	1.04082	0.833821	1.11988	0.999953	1.092	0.934968
45	K	Cfl1	1	0.00194725	130.56	2	K(1)NIILEEGK	0.5874	6	0.942266	1.65386	0.998399	0.831478	0.906121	0.780704	1.427	0.152497
144	K	Cfl1	1	3.88e-15	169.23	3	HELQANCYEEVK(1)DR	-0.1947	8	1.035	0.903973	0.784694	1.54577	0.856947	0.800876	0.85	0.612366
34	K	Cfl1	1	0.00275966	91.855	2	K(1)AVLFCLSEDK	-0.32574	9	0.843429	1.07287		0.774187	1.15093	1.21163	0.916	0.735299
112	K	Cfl1	1	0.000131012	84.159	3	KEDLVFIFWAPENAPLK(1)SK	-0.86308	2	0.88355			0.812018	1.26423		0.851
114	K	Cfl1	1	0.000895369	119.75	2	SK(1)MIYASSK	0.22307	12	1.23024	0.854866	0.764696	1.21685	1.02929	0.937708	0.895	0.480775
53	K	Cfl1	1	6.43e-07	97.691	3	NIILEEGK(1)EILVGDVGQTVDDPYTTFVK	0.6086	3	0.594082	0.991702	1.18722	1.02797	1.17125		0.841	0.492811
132	K	Cfl1	1	3.74e-19	171.09	3	LTGIK(1)HELQANCYEEVK	-0.24678	16	0.699097	0.744444	1.48517	1.12705	1.14545	0.805374	0.952	0.730299
121	K	Cfl1	1	0.00100584	101.11	2	MIYASSK(1)DAIK	-0.15359	14	0.884273	1.27368	0.88146	1.10078	0.993019	0.895502	1.017	0.974066
78	K	Cfl1	1	0.022466	73.26	2	MLPDK(1)DCR	-0.44679	9	1.14216	1.0512	0.994145	1.09299	0.978116	0.803896	1.109	0.328388
30	K	Cfl1	1	0.00706363	106.36	2	SSTPEEVK(1)K	-0.84648	6	0.56505	1.22979	0.883019	1.10354	1.00427	1.20678	0.808	0.32466
19	K	Cfl1	1	0.00896217	102.72	2	VFNDMK(1)VR	-0.54325	11	0.771988	1.21667	0.825957	1.38877	0.84081	0.897262	0.9	0.661092
92	K	Cfl1	1	1.8e-15	175.49	2	YALYDATYETK(1)ESK	0.1204	5	0.808322	1.01614	0.977724	1.0641	1.0244	1.14115	0.868	0.132834
98	K	Gnao1	1	2.87e-10	151.1	2	AMDTLGVEYGDK(1)ER	-0.43706	5	1.21459	1.06841	0.807796	1.13899	0.937223	0.889443	1.042	0.827656
278	K	Gnao1	1	0.0196514	77.282	2	DLFGEK(1)IK(1)K	1.3356	7	1.16348	0.905759	1.1833	0.824839	1.23885	0.816931	1.129	0.455761
280	K	Gnao1	1	0.0276554	68.787	2	DLFGEK(1)IK(1)K	1.3356	1	1.17607	0.88712	1.17486	0.833761	1.25225	0.807507	1.119	0.5027
35	K	Gnao1	1	0.000511041	95.273	2	DVK(1)LLLLGAGESGK	0.0086139	3	0.872948	0.965078	1.37821	0.694668	1.00695	1.22999	1.097	0.669526
46	K	Gnao1	1	8.16e-11	147.71	2	LLLLGAGESGK(1)STIVK	0.83721	5	0.980851	1.03849	1.0059	0.59838	1.43723	1.10456	0.963	0.927403
32	K	Gnao1	1	1.79e-05	117.31	2	EDGISAAK(1)DVK	0.1827	9	0.970833	0.911141	0.819777	1.44304	1.00165	0.79749	0.833	0.438213
105	K	Gnao1	1	9.74e-05	125.74	2	TDSK(1)MVCDVVSR	-0.32528	7	0.925011	0.860586	1.10336	0.892914	1.26126	1.04304	0.904	0.478775
24	K	Gnao1	1	0.000413268	116.52	2	NLK(1)EDGISAAK	-0.84032	2		1.31207		0.603259			2.175
193	K	Gnao1	1	4.45e-06	110.38	4	TTGIVETHFTFK(1)NLHFR	-0.13913	8	0.790972	1.0907	1.26413	0.793162	1.19506	0.968658	1.064	0.768523
128	K	Gstp1	1	4.25e-09	126.07	3	ALPGHLK(1)PFETLLSQNQGGK	-0.27991	3		0.992899		0.754899	1.13063		1.053
191	K	Gstp1	1	0.000333524	75.97	3	IK(1)AFLSSPEHVNRPINGNGK	0.22396	8	0.745447	1.16942	1.37826	1.00462		0.741313	1.257	0.485465
121	K	Gstp1	0.989957	0.00769758	48.867	3	NDYVK(0.99)ALPGHLK(0.01)PFETLLSQNQGGK	0.29262	1			0.795836			1.30348	0.611
82	K	Gstp1	1	5.66e-05	133.55	2	SLGLYGK(1)NQR	-0.43523	7	0.935045	1.107	0.959414	1.23052	0.938622	0.831605	1	0.934524
112	K	Nefh	1	0.0110897	79.906	2	FAGYIDK(1)VR	-0.081257	4	0.58279	1.14912	1.20114		1.23902	1.0804	0.843	0.52748
217	K	Nefh	1	0.0269234	64.439	2	K(1)AQALQEECGYLR	0.10675	1		0.663753	0.710423			1.76496	0.389
73	K	Cox5b	1	9.22e-16	160.84	2	AASGTK(1)EDPNLVPSISNK	0.094936	6	0.802544	1.25899	1.00461	1.28021	0.781532	0.851519	1.052	0.785058
85	K	Cox5b	1	5.32e-05	120.06	2	EDPNLVPSISNK(1)R	0.32665	8	1.05724	1.19534	0.890585	0.996642	0.809915	1.1339	1.069	0.624002
120	K	Cox5b	1	1.45e-15	164.56	3	CPNCGTHYK(1)LVPHQMAH	-0.82943	12	0.476233		0.655471	1.81801	0.780787	1.02038	0.469	0.132059
67	K	Cox5b	1	9.09e-05	98.974	2	GLDPYNMLPPK(1)AASGTK	-0.60019	5	0.888938	1.1173	1.00463	0.8386	1.03574	1.21748	0.974	0.885841
106	K	Cox5b	1	2.3e-11	118.08	3	IVGCICEEDNCTVIWFWLHK(1)GESQR	-1.2632	8	0.348485	1.03472	0.731028	1.69774	0.941987	1.05096	0.573	0.169002
29	K	Cox4i1	1	1.21e-12	136.66	3	AHGSVVK(1)SEDYAFPTYADR	0.1813	6	1.09785	0.806332	1.32434	0.900513	1.03265	0.953075	1.119	0.567855
78	K	Cox4i1	1	0.00303709	135.35	2	DEK(1)VQLYR	0.36217	7	1.05815	1.07507	1.15601	1.02351	0.925055	0.838782	1.18	0.0573395
143	K	Cox4i1	1	0.00249866	127.46	2	DWVAMQTK(1)R	0.72908	6	0.792455	0.980401	1.02922	1.18188	0.988998	1.02669	0.876	0.234979
60	K	Cox4i1	1	5.41e-09	123.02	3	RDYPLPDVAHVTMLSASQK(1)ALK	-1.7878	18	0.595613	0.906501	1.19678	1.37343	0.701033	1.16451	0.833	0.556299
67	K	Cox4i1	1	2.88e-11	190.15	2	EK(1)ADWSSLSR	0.53997	30	1.07167	1.18728	0.883207	1.09822	0.972568	0.838328	1.08	0.55184
164	K	Cox4i1	1	0.00593264	97.431	2	WDYDK(1)NEWK	0.09303	6	1.08117	0.882074	1.04604	1.30144	0.845933	0.847598	1.005	0.893811
164	K	Hspa5	1	0.00510603	95.099	2	ETAEAYLGK(1)K	1.0324	6	1.01572	0.936891	1.16885	0.980399	1.12794	0.847575	1.056	0.614983
371	K	Hspa5	1	0.00132591	129.47	2	IPK(1)IQQLVK	0.053424	5	1.03275	0.784431	1.21581	1.16049	0.800544	1.04836	1.008	0.983411
524	K	Hspa5	1	1.08e-05	138.66	2	NK(1)ITITNDQNR	-0.6357	6	0.96454	1.13868	1.41937	0.777634	0.836323	1.00442	1.345	0.0988194
447	K	Hspa5	1	0.015693	107.9	2	NTVVPTK(1)K	-2.3378	5		0.890859	1.17558	1.14842	0.784365	0.887938	1.099	0.621876
353	K	Hspa5	1	0.00737373	105.14	2	VLEDSDLK(1)K	0.31755	1	0.640516		1.08659	1.16806			0.739
269	K	Hspa5	1	0.0106336	52.278	3	VMEHFIK(1)LYK	0.28278	4	1.22864		1.23931		1.10216	0.720196	1.354	0.265519
506	K	Hexb	1	0.0082188	82.749	2	TVTDLENAYK(1)R	-0.96959	1
92	K	Prdx3	1	0.000463617	122.52	2	ELSLDDFK(1)GK	0.22241	10	0.966318	0.642446	1.07131	0.955316	1.3597	1.07533	0.791	0.257432
84	K	Prdx3	1	1.74e-16	153.32	2	GTAVVNGEFK(1)ELSLDDFK	0.92264	10	1.07542	1.21369	1.06075	0.975463	0.909469	0.855571	1.222	0.0247689
293	K	Map2	1	0.0119963	68.893	2	EK(1)DVLEDIPR	-0.11373	1		0.72372		0.713121		1.4944	0.656
1730	K	Map2	1	0.0119059	78.334	2	IESVK(1)LDFK	-0.28679	1	0.623791		1.01366	1.23601			0.662
1493	K	Map2	1	0.024295	70.912	2	LILK(1)PAIK	0.024034	3	1.44712	0.749034	1.37412	0.720544	0.875084		1.492	0.288436
517	K	Map2	1	8.58e-06	116.24	2	TLGK(1)VTSEPEAVSER	-0.05763	2		0.869901	1.00858	1.11218	0.928819	0.970226	0.936	0.511774
928	K	Map2	1	0.00450343	105.52	2	VK(1)DEFTAEK	-0.27563	2	0.921976	0.752898	1.07201	1.15994	1.1445	0.964776	0.84	0.200778
75	K	Mag	1	0.0107268	71.349	2	NYPPVVFK(1)SR	0.90074	5	0.903573	1.35519	0.880497	0.876083	0.80737	1.27652	1.061	0.780593
72	K	Gna11	1	0.00297673	67.879	3	IIHGAGYSEEDK(1)R	-1.5413	4	1.51065	0.679628	0.890614	0.603211	1.4926		0.98	0.963317
72	K	Gnaq	1	0.0109217	52.576	3	IIHGSGYSDEDK(1)R	1.5175	1	1.61445		1.06064		0.628276		2.129
91	K	Akr1b7	1	2.08e-05	136.63	2	K(1)AFQNTLSDLK	0.75509	6	0.91513	0.796233	1.03428	1.10852	1.01696	1.16224	0.835	0.0961407
376	K	Fech	1	9.24e-33	178.39	4	RAESLNGNPLFSK(1)ALADLVHSHIQSNK	-0.093943	13	1.14334	1.20856	0.939434	1.10571	0.629168		1.265	0.331309
249	K	Fech	1	0.00768503	73.985	3	ELNHFPEEK(1)R	-0.1597	8	1.36017	1.07009	0.817748	0.835311	1.02639		1.163	0.556618
283	K	Fech	1	6.21e-17	164.66	2	GDPYPQEVGATVHK(1)VMEK	0.6215	14	1.10614	0.537936	1.07705	0.824049	1.13077	1.45491	0.798	0.434233
287	K	Fech	1	6.27e-12	188.66	2	VMEK(1)LGYPNPYR	-0.070874	6	0.971397	1.58775	0.714217	0.945899	0.828534	1.03548	1.165	0.694843
412	K	Fech	1	0.00130159	123.86	2	TK(1)SFFTSQQL	0.52774	11	0.836336	1.33191	0.897535	1.03065	1.04891	0.895468	1.031	0.947427
213	K	Fech	1	0.000467482	104.22	2	YYNEVGQK(1)PTMK	-0.24208	4	0.970205	1.03327	0.579903	1.33353	1.16481	0.882621	0.764	0.262745
4	K	Pcmt1	1	0.00789194	49.463	3	AWK(1)SGGASHSELIHNLR	0.054345	1	0.930671		1.23104		1.05339		1.026
124	K	Pcmt1	1	1.06e-05	133.99	2	ELVDDSITNVK(1)K	0.066032	7	0.770716	0.723468	1.22276	1.17914	1.05947		0.809	0.351684
28	K	Bcat1	1	4.14e-05	116.87	2	AK(1)DLIITPATVLK	1.1643	6	0.831338	0.953917	0.935731	0.950201	1.17957	1.20926	0.815	0.0841486
215	K	Bcat1	1	0.00268708	98.033	2	AWK(1)GGTGDCK	-0.18504	4	1.10906	0.821026	0.930545	1.21557		0.939642	0.885	0.470977
346	K	Bcat1	1	1.97e-28	157.26	3	EMFGSGTACVVCPVSDILYK(1)GQMLHIPTMENGPK	1.6254	12		1.09797		0.669205	1.45823	0.708506	1.161
360	K	Bcat1	1	9.42e-09	127.32	3	GQMLHIPTMENGPK(1)LASR	0.24267	5	1.10923		1.10235	0.831433	1.01353	1.03555	1.152	0.204159
368	K	Bcat1	1	1.38e-11	173.37	2	ILGK(1)LTDIQYGR	-0.33471	11		1.04917		0.833903	0.99555	1.02636	1.102
176	K	Bcat1	0.793532	4.18e-06	112.67	3	PTFIGTEPSLGVK(0.794)K(0.206)PSK	0.38756	4	0.894529	0.898568		1.22359	0.884064		0.851	0.457353
195	K	Gsta4	1	0.0248735	71.614	2	ISNIPTIK(1)K	0.924	4	0.847965	1.22608	0.890145	1.18856	0.96916	0.879675	0.976	0.845853
211	K	Rps2	1	0.0275997	64.04	2	GTGIVSAPVPK(1)K	0.40521	1	1.02828		1.06668	0.97195	1.01741	0.95929	1.066	0.0972884
83	K	Ezr	1	0.000208455	79.311	3	AK(1)FYPEDVAEELIQDITQK	-0.1345	5	1.28748	0.882661	1.34875		0.938502	0.886982	1.285	0.272545
399	K	Glud1	1	3.01e-34	216.46	2	AK(1)IIAEGANGPTTPEADK	0.47321	29	1.19762	1.13592	1.07072	0.915956	0.928348	0.871583	1.253	0.00391003
415	K	Glud1	1	4.63e-43	219.52	2	IIAEGANGPTTPEADK(1)IFLER	-0.0077852	22	1.23271	0.974248	0.871925	0.662431	1.16584	1.27635	0.992	0.934143
365	K	Glud1	1	2.78e-28	167.05	3	AK(1)VYEGSILEADCDILIPAASEK	-0.57152	8	1.20292	0.961075	1.15484	0.886021	0.923295	1.003	1.18	0.106189
386	K	Glud1	1	0.00075274	61.437	3	VYEGSILEADCDILIPAASEK(1)QLTK	-0.73496	1	3.93342	0.221484	0.256711			0.201798	7.287
183	K	Glud1	1	3.52e-07	118.28	2	CAVVDVPFGGAK(1)AGVK	-0.42505	6	0.983365	0.924675	1.07948	0.900974	1.26688	0.934214	0.963	0.82513
346	K	Glud1	1	5.87e-17	141.36	3	CVGVGESDGSIWNPDGIDPK(1)ELEDFK	-0.86094	6	0.961559	0.886083	1.32582	0.804034	1.10225		1.11	0.644418
352	K	Glud1	1	3.8e-57	276.19	2	ELEDFK(1)LQHGSILGFPK	0.3813	12	0.978153	1.00917	1.04455	0.810742	0.955005	1.32655	0.98	0.993332
68	K	Glud1	1	0.000168776	98	2	EDDPNFFK(1)MVEGFFDR	1.7819	2		1.88102		0.203165		0.983289	3.171
363	K	Glud1	1	3.68e-10	158.56	2	LQHGSILGFPK(1)AK	-0.029365	18	1.48956	1.77478	0.826949	0.826456	0.562341	0.703888	1.955	0.0690868
326	K	Glud1	1	4.7e-06	98.703	3	FGAK(1)CVGVGESDGSIWNPDGIDPK	-0.37294	5	0.958467	0.755334	1.41542	0.729485	1.26936	1.01173	1.039	0.908291
480	K	Glud1	1	6.71e-05	85.974	3	FGK(1)HGGTIPVVPTAEFQDR	-0.085217	6	1.50383	0.793788	1.14044	0.977303	0.92398	0.800315	1.273	0.338462
211	K	Glud1	1	0.0125781	114.6	3	RFTMELAK(1)K	-0.10865	10	0.801966	1.26216	1.06967	1.06776	0.864636	0.969912	1.08	0.686665
84	K	Glud1	1	5.42e-24	215.53	2	GASIVEDK(1)LVEDLK	-0.3442	13	0.901874	0.892032	1.28062	0.701664	1.08057	1.28862	1.001	0.938715
90	K	Glud1	1	0.0252316	69.628	2	LVEDLK(1)TR	-1.3838	2	1.52469		1.16065		0.888863	0.755282	1.633	0.0927469
110	K	Glud1	1	1.21e-18	165.33	3	IIK(1)PCNHVLSLSFPIR	-0.48197	13	0.999843	1.09074	1.17262	0.851691	0.972118	1.02916	1.144	0.135614
191	K	Glud1	1	3.41e-05	120.06	2	INPK(1)NYTDNELEK	0.24273	10	1.07538	1.00269	1.09525	0.917097	0.957494	1.05828	1.082	0.186871
200	K	Glud1	1	6.76e-14	198.62	2	NYTDNELEK(1)ITR	0.0051862	4	1.40724	1.86086	0.73229	0.788671	0.55744	0.837246	1.832	0.144625
503	K	Glud1	1	1.5e-182	374.18	3	ISGASEK(1)DIVHSGLAYTMER	0.3545	109	0.759441	1.13538	0.918995	1.08556	0.815058	1.31211	0.876	0.519901
457	K	Glud1	1	0.0260144	117.93	2	LTFK(1)YER	-0.16854	7	1.2373	1.59738	0.913609	0.823136	0.65814	0.92601	1.557	0.0879547
390	K	Glud1	1	0.000394615	150.4	2	QLTK(1)SNAPR	0.041966	12	0.949097	0.973254	0.835689	1.43428	0.886681	0.86899	0.865	0.521491
545	K	Glud1	1	1.61e-12	170.02	2	TAAYVNAIEK(1)VFK	-0.19992	19	0.793243	0.904635	1.11602	0.90548	1.08932	1.26552	0.863	0.346457
548	K	Glud1	1	3.32e-07	143.7	2	VFK(1)VYNEAGVTFT	0.12216	34	1.35612	1.21986	1.20172	0.71322	0.97224	0.730605	1.564	0.0128682
527	K	Glud1	1	8.97e-12	185.08	2	TAMK(1)YNLGLDLR	-0.39328	103	1.11849	1.05937	0.95661	0.867346	0.959198	1.16138	1.049	0.612811
147	K	Glud1	1	0.0183148	79.116	2	TPCK(1)GGIR	-0.8627	4	1.18984	0.790676	0.7269	1.16162	1.0349	1.14003	0.811	0.212423
162	K	Glud1	1	9.99e-91	294.31	3	YSTDVSVDEVK(1)ALASLMTYK	-0.55667	35	0.976675	1.33051	1.00083	0.943803	0.890523	0.945163	1.19	0.179595
11	K	Marcks	1	4.59e-05	91.128	3	TAAK(1)GEATAERPGEAAVASSPSK	0.37297	1	0.960245	0.928931	1.13224	1.24559	0.792914	0.94935	1.011	0.872496
53	K	Fkbp1a	1	3.98e-05	138.4	2	FTLGK(1)QEVIR	0.45379	8	1.12808	1.02409	1.03773	1.02171	0.93094	0.940543	1.103	0.0819952
48	K	Fkbp1a	0.995984	0.0113824	57.174	3	NK(0.004)PFK(0.996)FTLGK	-0.29401	4		1.15029	0.924145	1.09926	0.875608	0.843455	1.104	0.510756
296	K	Pdia3	1	0.0010179	71.692	3	FLDAGHK(1)LNFAVASR	0.26956	1	1.47603		0.973696	0.71063	0.996919	1.00752	1.353	0.264082
425	K	Pdia3	1	0.0136495	66.19	2	LSK(1)DPNIVIAK	-2.81	1	1.10036	1.00006	1.16571
129	K	Pdia3	1	0.00341646	81.525	2	TADGIVSHLK(1)K	-0.35653	7	0.994165		0.852511	1.32483	0.795412	0.98005	0.893	0.671508
366	K	Pdia3	1	0.00151541	79.82	2	YLK(1)SEPIPESNEGPVK	-0.19354	1	0.889033	1.02333	1.09283	1.09741	0.89147		1.007	0.93992
268	K	Camk2b	1	6.87e-05	97.417	4	ITAHEALK(1)HPWVCQR	0.18675	8		1.45718	0.839951	1.02543	0.869927	0.718381	1.318	0.382827
69	K	Camk2b	1	0.000308368	130.75	2	LLK(1)HSNIVR	0.056942	10	0.986331	1.27625	0.935666	1.20692	0.845554	0.765949	1.135	0.461861
259	K	Camk2b	1	0.0226718	40.88	3	NLINQMLTINPAK(1)R	0.68676	1	0.910515		1.04727	0.816641	1.24684		0.949	0.896457
436	K	Celf1	1	0.00173206	91.584	2	VFIDK(1)QTNLSK	-0.75961	1	1.1899	1.06023	0.955176	1.00438	0.842966		1.157	0.259281
163	K	Napb	1	2.98e-05	115.18	2	GEESNSSANK(1)CLLK	0.11488	6	1.1644	0.862704	0.741763	1.42006	1.01467	0.766694	0.865	0.5862
246	K	Napb	1	0.0003313	75.239	3	K(1)LLEAHEEQNSEAYTEAVK	0.61288	3	1.26143	0.71489	1.12898	0.629617	1.02742	1.44318	1.002	0.927161
285	K	Napb	1	0.00689532	75.739	2	K(1)SIQGDGEGDGDLK	-0.20365	1		0.712243	1.09746	1.20004	0.832302	1.02873	0.887	0.576146
22	K	Napb	1	0.0119231	52.579	3	VK(1)ASHSFLR	0.13429	4	1.004	1.01973	1.13267	1.31989	0.898133	0.615011	1.114	0.527216
203	K	Napb	1	0.0043338	106.6	2	YSAK(1)DYFFK	0.21526	6	1.08651		1.07011	0.794472	1.18606	0.956055	1.102	0.514843
6	K	Nedd8	1	0.0278383	113.7	2	VK(1)TLTGK	-1.8397	2	1.14653	0.918469	1.18395		0.997379	1.07781	1.044	0.75008
392	K	Oat	1	0.00834917	76.827	2	DCDAWK(1)VCLR	0.27307	3	1.36107	0.793736	0.934931	0.92571	0.933637	1.1857	1.015	0.979776
405	K	Oat	1	0.00197671	73.881	3	DNGLLAK(1)PTHGDIIR	-3.5927	8	0.841853	1.32552	1.04749		1.09267	0.975812	1.036	0.916155
362	K	Oat	1	6.25e-06	128.08	2	ELMK(1)LPSDVVTSVR	0.75795	2	1.04292	0.69205	1.6171	0.695337	1.11849	1.00125	1.191	0.659593
386	K	Oat	1	0.0051291	101.54	2	ETK(1)DCDAWK	0.19218	6	1.03749	0.955296	0.767667	1.29387	0.878173	1.0635	0.853	0.343048
351	K	Oat	1	2.48e-05	81.48	3	IAIAALEVLEEENLAENADK(1)MGAILR	-0.038276	4	0.939867	1.18998	1.01996	1.00039	0.953704	0.962497	1.08	0.36431
332	K	Ckmt1	1	1.58e-09	162.38	2	AGVHIK(1)LPLLSK	-0.063115	11	0.983965	0.966032	0.7278	0.44146	1.83401	1.23805	0.762	0.790733
338	K	Ckmt1	1	0.000689926	140.09	2	LPLLSK(1)DNR	-0.15339	9	1.01212	0.872884	1.02768	1.2203	1.02359	0.855954	0.94	0.659935
344	K	Ckmt1	1	0.000136921	109	2	FPK(1)ILENLR	0.017996	10	1.00544	0.917715	0.816308	0.542659	1.68118	1.20931	0.798	0.728108
296	K	Ckmt1	1	0.000189544	183.65	2	EVEK(1)LIQER	0.15342	4	1.14179		0.794026	1.04225		1.04694	0.927	0.660729
257	K	Ckmt1	1	2.79e-19	153.36	4	GIWHNNEK(1)SFLIWVNEEDHTR	0.65423	3	1.21149	1.00072		0.665572	1.1669	1.07888	1.14	0.560083
149	K	Ckmt1	1	0.000297302	104.05	3	HTTDLDASK(1)IR	-1.2299	9	0.893402	1.0387		0.832195	1.1958	1.08098	0.932	0.709003
417	K	Ckmt1	1	0.00306043	71.03	3	IPPPLVHSK(1)H	3.1509	3	0.918037	1.01185	1.11666	1.00827	0.882936	1.12873	1.009	0.912694
59	K	Ckmt1	1	8.38e-05	90.498	3	K(1)HNNCMASHLTPAVYAR	-0.36325	5	1.09798	0.475634	0.829908	1.31376	1.214	1.0569	0.671	0.149199
79	K	Ckmt1	1	2.53e-33	171.22	3	LCDK(1)TTPTGWTLDQCIQTGVDNPGHPFIK	0.66644	7	1.12791	0.897294	1.11373	0.743293	1.01432	1.26222	1.039	0.757462
140	K	Ckmt1	1	2.73e-11	175.74	2	TMK(1)HTTDLDASK	0.10336	17	1.24303	0.872752	0.782283	1.27019	1.02462	0.827772	0.928	0.691862
276	K	Ckmt1	1	2.2e-07	155.07	2	VISMEK(1)GGNMK	1.3134	8	1.5661	0.664425	0.519311	1.22397	0.960195	1.1345	0.829	0.428572
200	K	Ckmt1	1	0.0192803	50.305	3	VVVDALSGLK(1)GDLAGR	-0.53346	2			0.884999			1.21562	0.728
115	K	Aimp1	1	0.0189396	42.317	3	EQIK(1)AGEEK(1)K(1)VK(1)EK	0.68866	2		0.798392		1.17736	0.798419		0.808
120	K	Aimp1	1	0.0189396	42.317	3	EQIK(1)AGEEK(1)K(1)VK(1)EK	0.68866	2		0.798392		1.17736	0.798419		0.808
121	K	Aimp1	1	0.0189396	42.317	3	EQIK(1)AGEEK(1)K(1)VK(1)EK	0.68866	2		0.798392		1.17736	0.798419		0.808
123	K	Aimp1	1	0.0189396	42.317	3	EQIK(1)AGEEK(1)K(1)VK(1)EK	0.68866	2		0.798392		1.17736	0.798419		0.808
357	K	Prkar2b	1	0.000104298	100.55	2	GQYFGELALVTNK(1)PR	-1.0863	2	0.962712	0.825752	0.988054	0.906893	1.01762	1.39255	0.837	0.305672
256	K	Prkar2b	1	0.00946837	108.98	2	IIVK(1)NNAK	-0.20648	4	1.05874	0.963911		1.20517	0.913062	0.82567	1.031	0.797264
174	K	Prkar2b	1	3.42e-05	90.534	3	LVK(1)EGEHVIDQGDDGDNFYVIDR	-0.74079	1	1.03782	0.869526	0.839653	1.18074	1.20003	0.889546	0.84	0.221549
33	K	Slc6a1	1	0.0255611	69.176	2	TLVVK(1)VQK	0.10755	3	0.979262	0.717167	1.11548	1.26541	0.993188	0.928914	0.882	0.455808
581	K	Slc6a11	1	0.00316075	81.865	2	LQK(1)LTVPSADLK	0.74813	3	1.14498	0.968871	1.44835	0.665248	0.805917	1.16087	1.353	0.190276
590	K	Slc6a11	1	0.00540314	77.677	2	LTVPSADLK(1)MR	0.036441	4		1.04644	1.05948		1.01466	1.02989	1.03	0.0925613
610	K	Slc6a11	1	0.000327948	111.06	2	TVTVNDCEAK(1)VK	-0.71058	3	1.4075	1.04		0.682202	0.806663	1.2169	1.357	0.283833
612	K	Slc6a11	1	1.83e-05	125.97	2	VK(1)GDGTISAITEK	0.52093	4	0.864149	0.78611	1.16733	0.745634	0.846467	1.72645	0.849	0.730925
55	K	Dbi	1	0.00318515	134.06	2	AK(1)WDSWNK	0.15264	6	1.3267	0.93768	0.954387	1.00578	0.888836	0.996735	1.113	0.468768
72	K	Dbi	1	0.00210506	102.07	2	ESAMK(1)TYVEK	0.646	6	0.832994	1.16921	1.38501	0.794753	0.886877	1.05041	1.24	0.304875
77	K	Dbi	1	0.00348105	93.111	2	TYVEK(1)VDELK	-0.1525	4		1.02125	1.03639	0.84972			1.211
17	K	Dbi	1	5.42e-05	86.8	3	LK(1)TQPTDEEMLFIYSHFK	-0.052494	1		0.894193	0.962495		0.815924	1.48413	0.807	0.628165
51	K	Dbi	1	0.000178702	83.213	3	QATVGDVNTDRPGLLDLK(1)GK	-0.64194	6	1.42022	0.778258	1.42062	0.689895	0.947895	0.956336	1.395	0.248696
104	K	Map2k1	1	0.00253916	68.657	3	LIHLEIK(1)PAIR	-0.60616	4	1.40879	0.679758	1.32038	0.903595	0.882737	0.958848	1.242	0.513749
78	K	Mif	1	4.5e-07	140.78	2	NYSK(1)LLCGLLSDR	0.91651	3		0.934471	1.15444	0.8239	0.905054	1.15429	1.087	0.603008
244	K	Pdha1	1	7.84e-07	180.45	2	AAASTDYYK(1)R	-0.35832	8	0.966862	0.899525	0.663902	1.16141	1.21767	1.10213	0.727	0.0494068
83	K	Pdha1	1	0.00816264	114.78	2	ADQLYK(1)QK	-0.40182	11	1.13971	0.677301	0.737757	1.20856	1.13588	1.12327	0.737	0.110883
267	K	Pdha1	1	1.21e-07	167.33	2	EATK(1)FAAAYCR	0.12272	6	1.01413	0.778612	0.821024	1.11512	1.17094	1.13417	0.764	0.0283297
63	K	Pdha1	1	0.00984328	107.32	2	EDGLK(1)YYR	0.059589	9	0.98181	0.943482	1.02513	1.00575	1.01484	1.09749	0.946	0.207305
385	K	Pdha1	1	0.00342635	112.37	2	GANQWIK(1)FK	0.35946	6	1.188	1.06626	1.00691	1.03992	1.0327	0.746659	1.157	0.26532
344	K	Pdha1	1	5.38e-75	189.07	4	K(1)EIEDAAQFATADPEPPLEELGYHIYSSDPPFEVR	-0.020163	4		0.924504	1.42825			0.795787	1.478
77	K	Pdha1	1	1.47e-06	150.1	2	RMELK(1)ADQLYK	-0.30312	119	0.940879	1.5822	0.674595	1.03741	0.923391	0.892188	1.121	0.841623
336	K	Pdha1	1	9.46e-141	346.57	3	MVNSNLASVEELK(1)EIDVEVR	2.7187	108	0.962277	1.05834	1.0394	0.764322	0.984975	1.32459	0.995	0.907909
39	K	Pdha1	1	0.00131463	97.456	2	NFANDATFEIK(1)K	0.52355	5	0.752671	1.05303	0.723894	1.25997	0.901767	1.28065	0.735	0.133235
321	K	Pdha1	1	1.1e-07	193.1	2	SDPIMLLK(1)DR	0.21672	63	1.31898	0.913647	0.876936	0.846409	1.06328	1.12687	1.024	0.934285
277	K	Pdha1	1	4.28e-15	168.02	2	SGK(1)GPILMELQTYR	-0.51467	10	1.00114	1.01372	0.866312	1.05212	1.22404	0.890449	0.91	0.445745
211	K	Canx	0.9289	0.0205903	48.115	3	HK(0.071)NPK(0.929)TGVYEEK	-1.5325	1	1.0923			0.913554		0.993824	1.145
171	K	Canx	1	1.15e-13	150.59	3	LLSK(1)TAELSLDQFHDK	0.51157	5	1.1613		1.15913	0.604226	1.04356	1.19225	1.226	0.430876
138	K	Canx	1	0.0134863	70.056	2	LNK(1)PFLFDTK	0.50602	1
228	K	Canx	1	0.00816168	65.472	3	RPDADLK(1)TYFTDK	0.11173	3	0.772593	1.31951	1.24851	0.838692	0.815688	1.10533	1.21	0.425197
35	K	Prdx1	1	0.000625554	118.33	2	DISLSEYK(1)GK	0.60796	7	0.802124	1.04431	1.0675	1.04027	0.964324	1.12253	0.932	0.49217
136	K	Prdx1	1	0.012983	71.451	2	GLFIIDDK(1)GILR	-1.1914	1
148	K	Cd81	1	0.000816282	58.26	3	AVVK(1)TFHETLNCCGSNALTTLTTTILR	0.33476	2		0.868241			1.17415		0.739
190	K	Gpm6a	1	1.4e-05	140.75	2	K(1)ICTASENFLR	0.0012068	10	0.935046	1.04958	0.957913	1.13755	0.947479	1.00027	0.954	0.518928
250	K	Gpm6a	1	0.0152551	83.313	2	MQK(1)YEDIK	0.079729	3	1.03743	1.0034	1.37752	0.778833	0.948563	0.998924	1.254	0.153498
255	K	Gpm6a	1	0.00960978	89.142	2	YEDIK(1)SK	-0.60882	3	1.06975	0.993023	1.09549	0.942399	1.17509	0.815135	1.077	0.485769
189	K	Gpm6a	1	0.000264163	120.45	2	QFGIVTIGEEK(1)K	-0.22608	6	1.12306	1.09518	1.16039			0.933389	1.207
257	K	Gpm6a	1	7.28e-08	138.77	3	SK(1)EEQELHDIHSTR	0.32157	8	1.32489	1.10911	1.1769	1.03432	0.850212	0.610492	1.447	0.0743833
308	K	Gpm6b	1	1.53e-06	132.76	2	AK(1)EEQELQDIQSR	0.0016826	2	1.30112	0.993599	1.02476		1.43955	0.563873	1.105	0.626206
184	K	Hmgcl	1	0.00209102	86.898	2	VSPAK(1)VAEVAK	-0.48312	6	1.00087	0.872358	0.76306	1.11184	1.23573	1.04603	0.777	0.0498699
360	K	Hspa9	1	2.52e-12	170.52	3	AQFEGIVTDLIK(1)R	-0.24336	8	1.06913	1.08831	0.838444	0.858373	1.10475	1.1534	0.961	0.775203
138	K	Hspa9	1	0.00209187	143.61	2	DTK(1)NVPFK	-1.2517	5		0.775978	1.09028	1.44373	0.745431	0.750671	0.952	0.970414
187	K	Hspa9	1	2.61e-32	169.91	3	ETAENYLGHTAK(1)NAVITVPAYFNDSQR	0.29828	19	0.649364	1.29222	1.14851	0.842397	1.03967	1.10421	1.035	0.996211
300	K	Hspa9	1	2.64e-31	240.8	2	ETGVDLTK(1)DNMALQR	1.0789	19	0.990119	1.21095	0.586399	1.37484	1.01527	0.782189	0.879	0.616607
73	K	Hspa9	1	2.68e-05	86.546	3	GAVVGIDLGTTNSCVAVMEGK(1)QAK	-1.1396	3	0.779408		1.09458	0.950483		1.19021	0.875	0.560058
76	K	Hspa9	1	2.13e-11	177.78	2	QAK(1)VLENAEGAR	0.056643	6	0.876742	0.925006	0.930508	1.05381	1.04238	1.21285	0.826	0.0223261
288	K	Hspa9	1	0.0132376	157.21	2	HIVK(1)EFK	0.36043	17	0.910717	0.899855	0.903274	1.354	0.932072	0.965727	0.835	0.235186
345	K	Hspa9	1	0.00832954	113.26	2	HLNMK(1)LTR	-0.19932	18	1.23472	1.37398	0.434188	1.04105	0.876986	1.12025	1.002	0.784734
106	K	Hspa9	1	0.0215881	88.734	2	LVGMPAK(1)R	1.193	4	0.901364	0.728366	0.439266	2.19584	0.51694	0.958631	0.564	0.399729
175	K	Hspa9	1	0.00023723	89.624	3	MK(1)ETAENYLGHTAK	2.6443	8	1.06452	1.04903	0.960958	0.874675	1.06411	1.09749	1.013	0.843236
394	K	Hspa9	1	3.93e-24	215.46	3	MPK(1)VQQTVQDLFGR	-0.017988	14	1.04179	1.12089	1.04195	0.88949	0.962739	1.05179	1.104	0.138037
467	K	Hspa9	1	0.0232516	84.498	2	NTTIPTK(1)K	-0.029122	4	1.14583	0.951711	0.978559	1.12295	0.94224	0.914798	1.032	0.725228
206	K	Hspa9	1	3.94e-38	231.66	3	QATK(1)DAGQISGLNVLR	-0.094068	9	0.786761	1.35173	0.957612	0.86918	1.25436	0.853856	1.04	0.889249
135	K	Hspa9	1	0.00703393	62.89	3	RYDDPEVQK(1)DTK	-0.1118	3	0.55201	1.65471			0.637275	1.36292	1.103	0.973344
368	K	Hspa9	1	1.62e-18	175.48	3	TIAPCQK(1)AMQDAEVSK	0.17524	22	1.13363	1.01878	0.641273	1.20456	0.966151	1.06171	0.864	0.411265
577	K	Dnm1	1	0.015088	66.962	2	DVEK(1)GFMSSK	0.050887	4	1.05059	1.07451	1.01391	1.02655		0.896266	1.088	0.213686
223	K	Dnm1	1	0.00217041	85.862	2	DVLENK(1)LLPLR	0.23236	5	0.919443	1.18795	0.716893	0.935334	1.12155	1.1906	0.87	0.393372
393	K	Dnm1	1	2.65e-07	144.77	2	EISYAIK(1)NIHGIR	-0.020906	7	0.763303	1.19062	0.798156	1.16309	1.0024	1.07932	0.848	0.281708
315	K	Dnm1	1	0.00653405	64.675	3	EVDEYK(1)NFRPDDPAR	-0.73363	2	0.436894	0.47048	2.3042
191	K	Dnm1	1	5.65e-06	143.7	2	IAK(1)EVDPQGQR	-0.79976	4	0.885563	1.04253	1.25979		1.03652	1.07006	1.009	0.991988
246	K	Dnm1	1	0.000665911	116.55	2	K(1)DITAALAAER	0.31498	6	0.875229	0.748183	1.31239	1.0145	0.749527	1.36889	0.937	0.804387
257	K	Dnm1	1	0.00521209	94.692	3	K(1)FFLSHPSYR	-0.67287	7	0.788247	1.14685	1.10974	1.02587		0.963372	1.02	0.967347
90	K	Dnm1	1	0.00103584	141.48	2	K(1)FTDFEEVR	-0.21648	6	0.969474	1.19525	1.1858	0.890158	1.02204	0.837422	1.219	0.095219
510	K	Dnm1	1	2.15e-05	128.01	2	K(1)TSGNQDEILVIR	-0.063939	3		0.84293	0.923771	0.963208	1.04079	1.1551	0.839	0.106157
562	K	Dnm1	1	0.000583631	125.16	2	K(1)YMLSVDNLK	0.19537	8	1.01678	0.788609	1.21475	0.91679	1.06245	1.09932	0.981	0.829308
571	K	Dnm1	1	8.22e-06	141.2	2	YMLSVDNLK(1)LR	-0.46453	5	0.792677	1.14785	1.07623	0.800179	1.07505	1.21021	0.978	0.909085
299	K	Dnm1	1	5.04e-09	156.58	2	NK(1)LQSQLLSIEK	1.2479	6	1.5345	0.835265	1.0819	0.735467	1.09627	0.919402	1.255	0.377872
240	K	Dnm1	1	0.0126046	93.162	2	SQK(1)DIDGK	-0.4021	3	1.11988			1.07241	0.740224		1.236
327	K	Dnm1	1	0.0167782	54.343	2	TK(1)ALLQMVQQFAVDFEK	-0.20122	1					1.10238	0.946181
113	K	Dnm1	1	2.14e-18	173.76	2	VTGTNK(1)GISPVPINLR	-0.17596	3	0.612688	1.44024	1.14167	0.718848	1.04392	1.14826	1.097	0.867284
397	K	Cap1	1	0.0145406	73.26	2	DVK(1)VQVMGK	0.27997	1	0.918248	0.78868		1.322	0.965813	0.922806	0.797	0.261397
365	K	Cap1	1	0.00363519	80.763	2	GK(1)INSITVDNCK	-0.93862	1	1.21264					1.00922	1.202
375	K	Cap1	1	0.000436719	122.26	2	INSITVDNCK(1)K	0.90525	6	1.18197	0.809017	0.933976	1.28604	0.881888	0.924168	0.946	0.758682
316	K	Cap1	1	0.00804973	81.865	2	K(1)EPALLELEGK	0.45969	5	1.37813	1.01589	1.0389		1.04519	0.867419	1.197	0.315068
326	K	Cap1	1	0.00244202	73.881	3	KEPALLELEGK(1)K	-0.59076	5	1.00744	1.01617	1.00326	1.25161	0.883806	0.845072	1.016	0.812997
286	K	Cap1	1	8.24e-09	151.22	2	NPALK(1)AQSGPVR	-0.37728	6	1.12218	0.910084	0.935932	0.988592	1.12098	1.00608	0.953	0.539193
421	K	Cap1	1	1.32e-05	99.059	3	TDGCHAYLSK(1)NSLDCEIVSAK	1.0781	1		1.28736	1.11033	0.545663	1.13066	0.964974	1.362	0.313448
281	K	Cap1	1	0.0276546	76.478	2	THK(1)NPALK	-0.48567	1
411	K	Cap1	1	0.000406487	70.783	3	VPTISINK(1)TDGCHAYLSK	0.14556	5	0.805801	1.26322	1.21133		1.03193	0.971889	1.091	0.738215
617	K	Tkt	1	0.00422943	78.884	2	DAIVQAVK(1)GLVTK	1.0295	1	1.21178	0.8834		0.892909	1.03398		1.087	0.7124
241	K	Tkt	1	0.00607433	60.301	3	HQPTAIIAK(1)TFK	-0.021161	3	0.799666			1.03531	1.03502	1.07073	0.764
319	K	Tkt	1	0.00923026	98.523	2	K(1)AYGLALAK	0.30069	6	0.989865	1.43103	0.943241	0.97192	1.0251	0.714001	1.241	0.292089
16	K	Tkt	1	0.00467138	85.731	2	LQALK(1)DTANR	1.0191	6	1.01338	1.2615	1.02694	0.841827	1.10472	0.86447	1.175	0.217667
6	K	Tkt	1	0.000233066	109.66	2	MEGYHK(1)PDQQK	-0.023188	4	1.03231	1.21921	1.16282	1.12129	0.746783	0.770076	1.294	0.122222
281	K	Tkt	1	2.12e-05	97.095	3	NMAEQIIQEIYSQVQSK(1)K	-0.48434	4	1.08777	1.33877		0.6982	1.0949	0.882349	1.36	0.182417
538	K	Tkt	1	0.0144287	65.627	2	VLDPFTIK(1)PLDR	0.20121	1	1.18418	1.23306	1.04668		0.823398		1.402
144	K	Tkt	1	0.0191848	77.923	2	YFDK(1)ASYR	-0.046078	5	1.2662	0.865187	1.09927	0.917868	0.99124	0.986754	1.116	0.438533
124	K	Cd9	1	0.0195999	62.536	2	ELQEFYK(1)DTYQK	-0.098933	2	0.802132	1.21442	0.885945	1.08264	0.76513	1.28278	0.927	0.742428
206	K	Eci1	1	1.79e-27	157.26	3	ALQLGTLFSPAEALK(1)VGVVDEVVPEDQVHSK	-0.018388	11	1.22134	1.21985	0.897747	1.02614	1.0498	0.670229	1.216	0.313199
222	K	Eci1	1	3.46e-05	92.633	3	VGVVDEVVPEDQVHSK(1)AR	-0.76915	5	0.977413	0.578569	1.02779	1.31138	1.04497		0.731	0.271635
76	K	Eci1	1	0.00958586	108.46	2	LENDK(1)SIR	-0.19623	6	1.15025	1.01862	0.926784	1.19683	0.964558	0.777269	1.053	0.671957
71	K	Eci1	1	2.45e-24	162.71	3	NPPVNSLSLECLTEFTISLEK(1)LENDK	-0.48665	6	1.11104	1.28424	0.942218	0.880973	1.061	0.833571	1.202	0.190353
229	K	Eci1	1	2.61e-21	212.09	3	SVMTK(1)WLAIPDHSR	-0.3131	13	1.04099	0.944536	0.776046	1.09892	0.780618	1.41284	0.839	0.467716
97	K	Stat3	1	0.0225273	47.849	2	YLEK(1)PMEIAR	0.65627	1						1.04384
86	K	Pura	1	0.000106582	107.83	2	FLK(1)IAEVGAGGNK	0.14009	6	1.02042	0.941562	1.0951	1.09391	0.953601	0.946998	1.021	0.759457
249	K	Pura	1	0.0077924	88.177	2	VSEVK(1)PTYR	-0.77916	4	1.32552	0.987141	1.19319	0.992473	0.69445	0.93108	1.339	0.10123
265	K	Pura	1	0.000110408	116.23	3	VWAK(1)FGHTFCK	-2.0072	5	0.762285	1.14355	1.22901	0.929262	1.04679	0.955474	1.069	0.77226
159	K	Pura	1	0.0122499	68.735	2	YYMDLK(1)ENQR	-0.013123	1	1.31137		1.10906	0.877102	0.802828	1.00904	1.35	0.0658719
303	K	Slc1a2	1	0.000858319	96.89	2	IIAIK(1)DLEVVAR	-0.36313	4	0.798451	0.932621	0.989453	1.01364	1.24469	1.05855	0.82	0.0908901
158	K	Slc1a2	1	5.48e-28	207.66	2	K(1)NDEVSSLDAFLDLIR	-1.5684	14	1.04899	1.02768	1.04358	0.903949	1.02247	1.05707	1.046	0.382729
40	K	Slc1a2	1	0.0123813	91.9	2	MCDK(1)LGK	-0.78397	5	1.06685	0.868187		1.04297	0.89596	1.13936	0.943	0.652352
193	K	Slc1a2	1	7.1e-05	89.816	3	NLFPENLVQACFQQIQTVTK(1)K	0.1939	3		1.20357			1.05164	0.833965	1.277
525	K	Slc1a2	1	0.000682455	107.21	2	TQSIYDDK(1)NHR	-0.22885	14	1.49102	1.0337	0.622627	0.800387	1.17802		1.061	0.96775
497	K	Slc1a2	1	3.08e-20	137.5	4	TSVNVVGDSFGAGIVYHLSK(1)SELDTIDSQHR	-0.783	7	0.993199	1.28461	1.12079	0.7397	1.07542	0.927465	1.239	0.169429
557	K	Slc1a2	1	9.55e-18	150.12	2	VTLAANGK(1)SADCSVEEEPWK	0.75951	2	1.06504	1.02376	1.44626		0.884167	0.903307	1.318	0.157994
179	K	Akr1b1	1	0.0184712	40.798	3	YK(1)PAVNQIECHPYLTQEK	0.25839	2	0.754425		1.00711	1.46951	0.706608	0.948169	0.846	0.684496
179	K	Acadm	1	0.0281296	55.549	2	K(1)GDEYVINGQK	-1.643	1	0.884315		0.611218	1.42342	0.936226		0.634	0.247536
79	K	Acadm	1	0.0010903	109.71	2	SGEYPFPLIK(1)R	-0.071812	5	1.29757		0.794544	0.692373	1.24679	1.10734	1.03	0.924772
217	K	Acadm	1	7.47e-07	104.3	4	VPASK(1)AFTGFIVEADTPGIHIGK	0.20355	8	1.1916	1.10414		0.925647	0.929776	0.906231	1.247	0.00533234
259	K	Acadm	1	6.9e-19	193.15	2	VPK(1)ENVLIGEGAGFK	-2.0682	8	0.992528	0.783258	1.12729	0.777556	1.11733	1.33336	0.899	0.65219
236	K	Syt1	1	1.31e-07	165.63	2	FSK(1)HDIIGEFK	0.58233	12	0.898107	1.49344	1.0284	0.742064	1.16333	0.799313	1.264	0.325334
200	K	Syt1	1	1.7e-07	145.14	2	K(1)TLNPVFNEQFTFK	-3.8834	1	0.989161	0.928009		0.866556	1.02167	1.24341	0.918	0.622501
297	K	Syt1	1	7.68e-12	186.78	2	LTVVILEAK(1)NLK	0.14272	5	1.09425	1.24734	1.04629	0.869168	0.823656		1.334	0.0274866
189	K	Syt1	1	0.0213628	89.55	2	VFLLPDK(1)K	1.1746	6	1.05528	0.950093	1.20151	0.7861	1.05214	1.09349	1.094	0.485114
198	K	Nsf	1	5.47e-07	140.3	2	AENSSLNLIGK(1)AK	-0.12514	6	0.849439	1.10101	1.00909	1.39753	0.708406	0.889983	0.988	0.91984
283	K	Nsf	1	0.000770405	94.087	2	EPK(1)VVNGPEILNK	-0.46575	6	1.1109	1.11303	1.18475	0.760053	0.976847	1.00814	1.242	0.0714165
427	K	Nsf	1	0.000269449	76.768	3	GHQLLSADVDIK(1)ELAVETK	2.6929	1				0.695124	1.15914
254	K	Nsf	1	0.00583495	54.09	3	HVK(1)GILLYGPPGCGK	-0.17736	1	1.02238	1.52438	1.00866	0.726061	0.974303	0.893337	1.371	0.132464
587	K	Nsf	1	0.0203062	93.374	2	K(1)IFDDAYK	-0.33024	4	0.845158	1.30376	1.00325	1.11039	0.82476	0.942042	1.096	0.616859
304	K	Nsf	1	1.86e-05	137.98	2	K(1)LFADAEEEQR	0.15361	6	1.23765	1.01949	0.974809	1.08247	0.958613	0.803496	1.136	0.316718
105	K	Nsf	1	8.86e-06	136.48	2	K(1)NIDSNPYDTDK	-1.0054	6	1.16196	0.987249	1.15445	0.63084	1.1845	1.06883	1.145	0.451535
401	K	Nsf	1	0.00132558	96.89	2	MEIGLPDEK(1)GR	-1.8252	7	0.786468	1.84012	0.901772	0.863608	0.695694	1.00432	1.376	0.416822
549	K	Nsf	1	4.18e-15	142.99	3	TPLVSVLLEGPPHSGK(1)TALAAK	-0.16247	5		0.89596	1.13712	0.806227	1.0745	1.05713	1.038	0.812759
44	K	Nsf	1	0.000690172	92.866	2	TSPNHK(1)YIFTLR	-0.27728	9	1.01694	0.978663	0.978791	1.00039	1.00348	1.09518	0.96	0.279981
699	K	Nsf	1	2.34e-05	143.12	2	TTIAQQVK(1)GK	-0.80419	6	0.912579	1.19419	0.974074	1.03797	0.867878	1.06866	1.036	0.769463
251	K	Nsf	1	9e-06	107.61	3	VFPPEIVEQMGCK(1)HVK	-0.41756	4	0.961572	0.899678	1.27799	0.973654	0.889661	1.0809	1.066	0.671952
529	K	Nsf	1	0.00143813	65.943	3	VLDDGELLVQQTK(1)NSDR	0.29939	2	0.760808	1.4297	0.705691	0.748582	0.786588	1.68522	0.899	0.81634
58	K	Rab11a	1	0.0228649	62.104	2	SIQVDGK(1)TIK	1.0282	2		0.480439	1.21557		1.14595	1.30849	0.691	0.420499
111	K	Ina	1	1.84e-08	130.06	3	FAVFIEK(1)VHQLETQNR	-0.6808	6	0.967393	0.805198	1.10157	0.755832	1.13422	1.36928	0.882	0.62485
438	K	Ina	1	4.89e-10	133.71	2	ILSSTASK(1)VSSAGLSLK	0.10853	4	0.873672	0.933511	1.12643	0.864439	1.24974	1.04102	0.93	0.633467
288	K	Ina	1	7.1e-09	153.12	2	NLQSAEEWYK(1)SK	-0.16031	3	0.771745	0.988083	0.773026	1.13149	0.98639	1.35687	0.729	0.0636192
290	K	Ina	1	1.26e-06	146.11	2	SK(1)FANLNEQAAR	-0.82909	6	0.813782	1.13575	0.993303	1.13695	0.915684	1.02039	0.958	0.69466
369	K	Ina	1	0.0103344	105.14	2	NTK(1)SEMAR	-0.19399	5	1.09348		0.702539	1.12094		1.07959	0.816	0.413713
95	K	Ina	1	2.73e-07	144.65	2	TNEK(1)EQLQGLNDR	-0.36488	3	1.18803	0.748371	1.01074	1.07363	0.845596	1.21278	0.941	0.71377
88	K	Ina	1	0.00573387	124.08	2	TNEYK(1)IIR	0.39768	6	0.740442	1.00488	1.36834	1.23751	0.836792	0.800799	1.083	0.776185
186	K	Cryz	1	0.0020621	91.584	2	VLGTAGSEEGK(1)K	-2.2934	2	1.13604	1.1443	0.979112	1.07757		0.71935	1.209	0.295265
428	K	Aldh2	1	4.36e-05	112.75	2	EEIFGPVMQILK(1)FK	-0.14114	3	1.20157	1.10508		0.74698	1.04003	1.01034	1.237	0.210551
430	K	Aldh2	1	5.65e-05	133.57	2	FK(1)TIEEVVGR	0.19214	7	1.23465	0.845569	0.963506	0.838223	1.06931	1.18913	0.983	0.904938
377	K	Aldh2	1	1.97e-15	174.98	2	ILGYIK(1)SGQQEGAK	0.15144	4	0.67498	0.982056		1.57119	0.656121	0.947539	0.783	0.616722
54	K	Aldh2	1	1.77e-65	223.12	3	K(1)TFPTVNPSTGEVICQVAEGNKEDVDK	0.70523	6	1.03014	1.02141	0.781932	0.96558	0.715894	1.57673	0.87	0.723917
75	K	Aldh2	1	5.44e-05	76.899	3	KTFPTVNPSTGEVICQVAEGNK(1)EDVDK	-1.3328	2	1.40876		0.962223		1.01237	0.926026	1.223	0.445666
80	K	Aldh2	0.999947	2.93e-25	162.44	3	TFPTVNPSTGEVICQVAEGNKEDVDK(1)AVK	-0.015441	11	0.798658	0.938316	0.879876	0.7982	1.0704	1.61613	0.751	0.305577
370	K	Aldh2	1	1.04e-18	196.11	2	TEQGPQVDETQFK(1)K	0.402	4	1.28289	0.75373	0.661334	1.13405	0.994621	1.23589	0.802	0.288135
513	K	Aldh2	1	0.0140903	74.127	2	TVTVK(1)VPQK	0.1718	6	0.998578	0.815878	0.93825	1.34958	0.872466	1.0048	0.853	0.36229
161	K	Aldh2	1	0.0181051	41.513	3	YHGK(1)TIPIDGDFFSYTR	0.78832	1			1.05932
296	K	Aldh3a2	1	0.00449602	105.57	2	LQSLLK(1)GQK	0.60704	5	0.6526		0.743278	1.65002	0.872444	0.896553	0.612	0.200112
95	K	Capzb	1	7.6e-05	112.15	2	K(1)LEVEANNAFDQYR	0.15395	1			0.859848	1.27044		0.662378	0.89
237	K	Capzb	1	0.00493178	103.83	2	TK(1)DIVNGLR	0.28376	4	0.990733	1.03528	1.2132	0.947332	1.21686	0.677433	1.14	0.438054
57	K	Capzb	1	0.000973558	87.363	2	VVGK(1)DYLLCDYNR	0.81117	2	0.994508	1.19585	1.04175	0.963634		0.877174	1.171	0.145833
75	K	Gsr	1	0.00140956	63.302	3	AAVVESHK(1)LGGTCVNVGCVPK	-0.82698	1	0.817138	1.36065		1.20656	0.77499	0.783347	1.181	0.598962
318	K	Gsr	1	1.79e-08	189.18	2	DPNSK(1)GLNLNK	0.14943	6	1.0516	0.84867	0.95438	1.26756	1.04242	0.837555	0.907	0.552549
324	K	Gsr	1	1.16e-17	181.68	2	GLNLNK(1)VGIQTDEK	-0.17659	3	0.794216	1.21046	1.17245	0.781087	1.02436	1.12801	1.083	0.69305
346	K	Gsr	1	3.89e-42	186.86	3	GHILVDEFQNTNVK(1)GVYAVGDVCGK	0.25607	4	0.961491		1.24472	1.07899	0.780517	0.951901	1.177	0.3693
448	K	Gsr	1	0.0054128	100.02	2	MVCANK(1)EEK	-1.2945	1		0.802059	0.549131	1.13924	1.14417	1.23354	0.576	0.0295747
727	K	Pfkm	1	1.53e-08	119.23	3	ALVFQPVTELK(1)DQTDFEHR	-0.91729	6	0.939577	1.05412	0.978108	0.784655	1.27373	1.08446	0.946	0.810819
746	K	Pfkp	1	0.00346764	112.11	2	IPK(1)EQWWLK	0.40929	5	0.736814	0.961239	0.964259	1.17241	1.26328	0.887505	0.801	0.192994
476	K	Pfkm	1	0.00201711	91.937	2	K(1)NLEQISANITK	2.2077	2	1.29288	0.93088	1.07541	0.990185	0.783041		1.24	0.252092
678	K	Pfkm	1	0.00600042	97.093	2	NFATK(1)MGAK	0.41546	6	1.01334	0.868121	1.0732	1.15105	0.984941	0.943221	0.96	0.660063
87	K	Rpl29	0.805344	0.0206195	50.607	2	PK(0.097)MPK(0.805)GPK(0.097)LK	-0.072631	4	1.12312	1.00712		0.89323	0.989747		1.131	0.241499
90	K	Rpl29	0.820875	0.0222445	52.937	2	PK(0.025)MPK(0.154)GPK(0.821)LK	-0.23743	2			0.962438			1.13931	0.845
268	K	Crat	1	0.000839335	135.83	2	AYNNLIK(1)DK	0.48588	6	1.46814	0.742532	0.844834	1.05177	1.00948	0.991224	1.001	0.842513
281	K	Crat	1	1.53e-13	154.72	2	ESVNSIQK(1)SIFTVCLDK	0.63487	5	0.959935	0.96258				1.3112	0.733
390	K	Crat	1	9.14e-06	129.69	2	FNITPEIK(1)NDIEK	-0.31316	4	1.2065	0.902619	0.804239	0.985604	1.11653	1.07678	0.916	0.469366
245	K	Crat	1	3.04e-11	132.76	3	IWNSSLQSNK(1)EPVGILTSNHR	0.28935	6	1.03097	0.913005	1.03989	0.834572	1.27967	1.01413	0.954	0.808789
609	K	Crat	1	3.51e-05	103.88	3	MAHYLEK(1)ALLDMR	-0.28621	8	0.979236	0.701333	1.27627	0.749946	1.08876	1.34549	0.929	0.772445
315	K	Crat	1	3.28e-31	191.95	3	NHVAGQMLHGGGSK(1)FNSGNR	-0.8351	30	0.465069	0.844435	0.921585	1.53594	0.403133	1.71511	0.611	0.522485
261	K	Crat	1	1.67e-11	179.36	2	NTWAK(1)AYNNLIK	-0.3014	11	1.29224	0.765821	0.847408	0.867487	1.26419	1.09324	0.901	0.572602
186	K	Crat	1	4.01e-15	168.83	2	VPGPK(1)QDSVVNFLK	-0.15446	3	0.898638	1.03013	0.899231	0.872802	1.18214	1.20499	0.868	0.305537
294	K	Gad1	1	0.0161671	45.33	3	LVLFTSEHSHYSIK(1)K	-0.66197	1	0.696409	0.883959	1.13384		1.16286	1.3908	0.709	0.159611
286	K	Gad2	1	0.014956	46.318	3	LIAFTSEHSHFSLK(1)K	1.8519	1	1.11991			0.908646	0.942099		1.21
528	K	Gad2	1	0.00934607	83.265	2	LSK(1)VAPVIK	-0.29921	4	0.959207	1.03153	1.11281	1.07379	0.841145	1.03576	1.052	0.567777
28	K	Cbr1	1	0.00318063	88.496	2	K(1)FSGDVVLAAR	0.26487	6	1.16563	1.21605	1.03068	0.870909	0.968149	0.875323	1.257	0.0196371
157	K	Cbr1	1	0.00235107	164.89	2	LELQQK(1)FR	0.37489	7	0.868099	1.01264	1.26187	1.04884	0.94445	0.91376	1.081	0.591028
33	K	Cox7a2	1	1.58e-05	105.19	3	QK(1)LFQEDNGMPVHLK	0.049656	4	1.39366	0.891912	0.889213	0.953591	0.990975	1.00822	1.075	0.758212
199	K	Slc25a4	1	5.38e-06	109.22	2	AAYFGVYDTAK(1)GMLPDPK	-0.84129	12	0.763135	0.900642	1.05539		1.34108	1.20746	0.711	0.0713445
272	K	Slc25a4	1	1.51e-25	181.51	3	DEGANAFFK(1)GAWSNVLR	0.13353	22	2.18239	0.583798	0.512207	1.07745	0.663636	1.1685	1.127	0.876027
23	K	Slc25a4	1	2.22e-78	279.24	2	DFLAGGIAAAVSK(1)TAVAPIER	0.39789	561	1.37246	0.335864	0.742561	1.0608	1.32877	1.2433	0.675	0.257774
96	K	Slc25a4	1	2.02e-07	157.24	2	YK(1)QIFLGGVDR	-0.15851	11	0.75492	0.57699	1.36116	1.17397	1.02114	1.1149	0.814	0.350755
163	K	Slc25a4	1	0.00092014	89.403	2	EFNGLGDCLTK(1)IFK	-0.24417	2	1.02245	1.12139	0.864238	0.767944	1.26139	1.08952	0.964	0.905235
10	K	Slc25a4	1	0.000690145	66.3	3	GDQALSFLK(1)DFLAGGIAAAVSK	-1.6752	1		0.936182		1.33191	0.534586	0.98137	0.986
263	K	Slc25a4	1	5.41e-06	136.63	2	IAK(1)DEGANAFFK	-0.016848	6	0.897582	1.18878	0.956998	0.97945		1.0338	1.008	0.995132
63	K	Slc25a4	1	4.78e-05	126.19	2	IPK(1)EQGFLSFWR	0.014551	1
147	K	Slc25a4	1	7.45e-09	152.54	2	LAADVGK(1)GSSQR	-0.79201	6	0.768523	1.01083	0.834725	1.29653	1.08204	0.966364	0.782	0.105536
43	K	Slc25a4	1	9.19e-67	278.46	3	LLLQVQHASK(1)QISAEK	-0.18909	6	0.665062	0.695889	1.50858	1.26962	1.05496	0.77302	0.926	0.686676
33	K	Slc25a5	1	3.35e-11	173.64	3	VK(1)LLLQVQHASK	-0.99497	81	1.18136	0.837429	1.37448	1.36585	1.22807	0.00176638	1.307	0.40647
92	K	Slc25a5	1	1.83e-10	156.14	2	YFPTQALNFAFK(1)DK	-0.5681	15	1.20554	1.15544	1.02896	1.04373	0.988639	0.660539	1.259	0.178161
298	K	Hnrnpa1	1	0.00925754	63.408	2	SSGPYGGGGQYFAK(1)PR	-1.1536	1	1.46309		0.875238		1.06251	0.911501	1.185	0.654347
386	K	Bckdha	1	2.21e-05	135.86	2	K(1)VMEAFEQAER	-0.030157	6	1.04031	0.941089	1.0705	0.90699	1.09685	1.04431	1.001	0.968339
377	K	Bckdha	1	0.000324796	74.147	3	QYLLNQGWWDEEQEK(1)AWR	-0.23498	1		0.970888		1.13383	0.684816		1.068
66	K	Hsd17b8	1	8.57e-07	115.8	3	GK(1)HAAFQADVSQGPAAR	0.46963	3	1.14868	1.24782	0.869622
171	K	Hsd17b8	1	6.88e-18	148.29	3	VGNIGQTNYASSK(1)AGVIGLTQTAAR	0.16943	4	0.890019		1.09221	1.02031	1.12079	0.888313	0.981	0.877701
210	K	Gdi1	1	3.07e-06	149.72	2	IK(1)LYSESLAR	0.22448	6	0.824112	1.21767	1.20609	0.918856	0.902817	1.01102	1.147	0.410911
118	K	Gdi1	1	0.00183322	58.904	3	IYK(1)VPSTETEALASNLMGMFEK	-0.25032	2	0.83994		1.09417	1.06771	0.96822	1.02839	0.947	0.593544
293	K	Gdi1	1	0.00468506	104.37	2	VQK(1)AGQVIR	0.40879	6	1.03262	0.929583	1.26197		1.12334	0.96064	1.031	0.85471
112	K	Gdi1	1	0.000316724	111.61	2	VVEGSFVYK(1)GGK	-0.91021	7	0.740148	1.03431	1.23943	1.07134	0.789085	1.16006	0.998	0.95689
269	K	Gdi1	1	0.000394682	107.79	2	VVGVK(1)SEGEVAR	0.70832	5	1.07902	0.793331	0.883932	1.27415	1.08642	0.884167	0.849	0.312822
480	K	Atp6v1a	1	1.52e-06	109.89	3	AK(1)EILQEEEDLAEIVQLVGK	-0.20022	6	1.57114	0.984038	1.06259	0.704731	1.08423	0.808165	1.393	0.165809
467	K	Atp6v1a	1	3.32e-08	124.43	3	ALDEYYDK(1)HFTEFVPLR	0.45638	6	1.05154	0.847849	1.16044	0.757348	1.15489	1.17025	0.993	0.984278
132	K	Atp6v1a	1	0.00123927	112.3	2	DIK(1)WEFIPSK	0.75744	6	1.11108		1.05262	0.693388	1.22144		1.13	0.627612
139	K	Atp6v1a	1	0.00387946	90.64	2	WEFIPSK(1)NLR	-0.89663	5	0.884747	1.06254	1.30653	0.910371	1.06523	0.856554	1.149	0.372622
165	K	Atp6v1a	1	0.00470772	127.84	2	HK(1)IMLPPR	-0.62376	36	1.10745	0.765702	1.00675	1.22239	0.916327	1.00782	0.915	0.540524
513	K	Atp6v1a	1	0.00146674	108.74	2	ITLEVAK(1)LIK	-0.00047178	6	0.93424	1.23316	1.01395	0.799348	1.08822	1.04742	1.084	0.550786
220	K	Atp6v1a	1	6.5e-05	88.282	4	QVRPVTEK(1)LPANHPLLTGQR	0.13553	8	0.811077	0.93418	1.54139	0.829019	1.10212	0.885189	1.167	0.596029
307	K	Atp6v1a	1	0.0148846	159.19	2	VESIMK(1)R	1.8812	5	1.14475	0.986582	1.02982	0.924249	0.975096	1.04988	1.072	0.298318
163	K	Atp6v1a	1	0.00169561	57.484	3	VGSHITGGDIYGIVNENSLIK(1)HK	-0.04145	1	1.1761	0.621569	1.17105	0.992852	1.40266	0.719039	0.953	0.864169
393	K	Atp6v1a	1	0.0127655	76.679	2	VK(1)CLGNPER	-0.49776	5	0.996409	0.811383	1.10227	1.21262	0.879815	1.01687	0.936	0.638863
156	K	Atp6v1e1	1	0.0235922	61.65	2	AIPMYK(1)IATK	0.083352	1	0.99097	1.13363	1.22495	0.890654	1.03239	0.830258	1.217	0.0924855
42	K	Atp6v1e1	1	1.29e-05	136.63	2	AEEEFNIEK(1)GR	0.067265	5	0.837776	1.56365		0.799429	0.897147	0.9544	1.359	0.359268
10	K	Atp6v1e1	1	2.03e-06	135.55	2	ALSDADVQK(1)QIK	-0.8552	4	0.844133	1.25401	1.26924	1.01649	0.86377	0.810287	1.252	0.230639
62	K	Atp6v1e1	1	0.0127715	92.187	2	EK(1)QIEQQK	-0.1239	1	1.46982	0.506954		1.03027			0.959
59	K	Atp6v1e1	1	0.0221135	86.833	2	IMEYYEK(1)K	0.11569	3		0.990439	1.1407	0.71854	1.07301	1.07221	1.116	0.539522
145	K	Atp6v1e1	1	0.00198711	83.998	2	QDFPLVK(1)AAVQK	0.90624	7	1.06265	1.39841	1.02588	0.643352	1.07425	0.969138	1.298	0.211855
52	K	Atp6v1e1	1	0.0054128	100.02	2	LK(1)IMEYYEK	0.031599	6	0.837821	1.01176	1.40303	1.05811	0.931382	0.804172	1.164	0.471136
277	K	Acadvl	1	0.000118114	131.44	2	DAATGAVK(1)EK	0.2451	2	1.08672	0.954485		0.942904	0.877322	1.18207	1.02	0.850669
279	K	Acadvl	1	0.000411591	123.86	2	EK(1)ITAFVVER	-0.062551	6	1.32985	0.761322	0.884204	0.963938	1.05796	1.11847	0.947	0.663555
551	K	Acadvl	1	0.00016662	80.303	3	SGELAVQALDQFATVVEAK(1)LVK	0.25756	2	1.17888	1.11303	0.910131		1.12594	0.990352	1.009	0.969158
137	K	Gabrb3	1	0.00129265	78.692	3	SFVHGVTVK(1)NR	-0.65042	3	0.646143	1.03444	0.671522	1.369		1.1964	0.611	0.0836308
31	K	Rab7a	1	0.00621361	81.296	2	TSLMNQYVNK(1)K	-0.31562	1	0.777215	1.26179	1.29055	0.691501	0.793561	1.32858	1.183	0.51631
322	K	Acadl	1	6.37e-05	97.797	3	AFGK(1)TVAHIQTVQHK	0.28067	9	0.941358	0.86837	1.04802	1.45022	0.775109	0.867158	0.924	0.840482
358	K	Acadl	1	9.37e-06	114.56	3	AFVDSCLQLHETK(1)R	0.65076	5	0.862215	0.942958	0.862198	1.20926	0.842658	1.28342	0.8	0.197911
95	K	Acadl	1	0.000848328	90.434	2	AGK(1)QGLLGINIAEK	0.13861	4	0.908732		1.07284	0.99002	1.14191	0.907557	0.978	0.854296
92	K	Acadl	1	0.00670369	120.52	2	EVWEK(1)AGK	-0.73956	6	0.970597	0.964135	0.802651	1.33158	0.962549	0.944133	0.845	0.281234
81	K	Acadl	1	1.32e-31	183.26	3	FFQEEVIPHHTEWEK(1)AGEVSR	0.26233	15	1.23633	1.15094	1.3437	0.659781	0.948816	0.858925	1.512	0.0226334
165	K	Acadl	1	0.000103334	67.951	3	FIPQMTAGK(1)CIGAIAMTEPGAGSDLQGVR	-0.66621	2		0.662911		0.709935	1.50608		0.598
66	K	Acadl	1	7.59e-05	95.236	3	K(1)FFQEEVIPHHTEWEK	-0.3959	12	0.697741	1.94801	0.731503	1.07121	0.91032	0.655406	1.281	0.706791
279	K	Acadl	1	3.95e-32	172.42	3	LPANALLGEENK(1)GFYYLMQELPQER	-1.2613	12	0.698465	1.02367	0.781063	0.867458	0.865845	1.84029	0.7	0.334398
293	K	Ppox	1	0.000483715	55.366	3	VSLGDSSLEADHIISAIPASELSK(1)LLPAEAAPLAR	0.38848	3			0.995356	0.675351		1.28855	1.014
300	K	Atp6v0d1	1	0.000118114	131.44	2	FFEHEVK(1)LNK	0.81533	8		1.44473	0.525596	1.36079	0.72429	0.763325	1.038	0.931491
199	K	Slc25a5	1	9.29e-06	100.55	2	AAYFGIYDTAK(1)GMLPDPK	-0.19917	8	1.06194	1.06495	1.13089	0.773873	1.06527		1.181	0.239506
272	K	Slc25a5	1	5.82e-14	200.6	3	AFFK(1)GAWSNVLR	0.34314	22	1.00489	1.04152	0.868926	0.844396	1.12923	1.21997	0.913	0.547277
268	K	Slc25a5	1	0.00616932	96.253	2	DEGSK(1)AFFK	0.72404	4	0.803057	1.31266	0.978584	1.06253	0.967238	0.908412	1.053	0.835195
23	K	Slc25a5	1	4.75e-69	261.39	2	DFLAGGVAAAISK(1)TAVAPIER	0.48012	24	1.37246	0.335864	0.742561	1.0608	1.32877	1.2433	0.675	0.257774
155	K	Slc25a5	1	0.000715096	108.67	2	EFK(1)GLGDCLVK	0.65627	6	0.980602	0.864642	0.927833	1.06186	0.973231	1.24506	0.845	0.112208
163	K	Slc25a5	1	1.24e-05	137.13	2	GLGDCLVK(1)IYK	-0.49608	6	0.88493	0.831683	0.939682	1.18642	1.23703	0.919382	0.795	0.0880912
166	K	Slc25a5	1	0.0132659	89.296	2	IYK(1)SDGIK	-0.22708	5	0.85406	0.790327	0.810524	1.58362	1.05101	0.801189	0.715	0.210549
63	K	Slc25a5	1	1.67e-13	196.76	2	IPK(1)EQGVLSFWR	0.15975	6	1.1404	1.03327	0.932187	0.753732	0.910753	1.38737	1.018	0.814172
147	K	Slc25a5	1	0.000235746	115.57	2	LAADVGK(1)AGAER	1.8378	6	1.13264	0.956623	0.962201	0.928969	1.15551	0.964516	1.001	0.980105
43	K	Slc25a5	1	3.66e-38	232.6	2	LLLQVQHASK(1)QITADK	0.31442	11	1.03347	0.915714	0.945892	1.48214	0.767879	0.805067	0.948	0.972905
105	K	Slc25a5	1	1.78e-05	146.69	2	QIFLGGVDK(1)R	0.080555	13	0.995163	1.0537	0.935013	0.969527	1.05908	1.06416	0.965	0.475357
10	K	Slc25a5	1	6.82e-13	112.5	3	TDAAVSFAK(1)DFLAGGVAAAISK	-0.64932	2	0.963055	1.16779	1.01788			1.1432	0.918
96	K	Slc25a5	1	0.00161624	93.096	2	YK(1)QIFLGGVDK	0.22147	10	0.874274	0.810376	1.12333	1.05552	1.18869	0.986471	0.869	0.261631
14	K	Tst	1	1.76e-05	113.24	3	ALVSTK(1)WLAESIR	-0.69064	6	1.06768		0.905101	0.929725	0.916889	1.24145	0.958	0.815795
163	K	Tst	1	0.00976674	46.578	3	ATLNLSLLK(1)TYEQVLENLQSK	-0.64139	1		1.13515			1.02273	0.932604	1.161
250	K	Tst	1	0.00434007	55.755	3	K(1)GVTACHVALAAYLCGK	0.49017	1			1.05932
136	K	Tst	1	9.09e-15	139.83	3	NWLK(1)EGHPVTSEPSRPEPAVFK	0.87633	6	1.17568	1.13692	0.801955		1.15681		0.897
367	K	Pkm	1	5.9e-16	126.34	3	AEGSDVANAVLDGADCIMLSGETAK(1)GDYPLEAVR	-0.46746	1			1.05932
188	K	Pkm	1	6.36e-18	155.06	2	EK(1)GADFLVTEVENGGSLGSK	-0.23877	1	1.10446	1.07673	1.19772		0.914423	1.02863	1.159	0.0907815
206	K	Pkm	1	1.29e-29	182.33	2	GADFLVTEVENGGSLGSK(1)K	-0.010714	6	0.697154	1.17185	0.918455	1.08394	1.21637	0.917935	0.866	0.403686
66	K	Pkm	1	0.000331897	104.17	2	EMIK(1)SGMNVAR	0.96337	5	1.26004		0.753234	1.34243	0.84063	0.772125	1.022	0.950446
141	K	Pkm	1	9.82e-08	134.08	2	GATLK(1)ITLDNAYMEK	-1.3105	1				0.817661
135	K	Pkm	1	0.0111005	74.267	2	GSGTAEVELK(1)K	0.015237	1	1.12182	1.37246	1.25882	0.0962019	1.02171	1.46596	1.453	0.368815
270	K	Pkm	1	3.03e-14	206.48	2	IISK(1)IENHEGVR	0.40136	13	0.752143	1.03904	0.777899	1.46734	0.872923	1.00707	0.768	0.248397
186	K	Pkm	1	0.000193392	98.803	2	IYVDDGLISLQVK(1)EK	0.32667	2	1.26226	1.24864			1.27228	0.481479	1.432	0.433377
247	K	Pkm	1	0.00158547	123.63	2	K(1)AADVHEVR	-0.45439	8	1.77604	0.0168328	0.84138	1.41352	0.88986	1.11157	0.771	0.408168
505	K	Pkm	1	0.000494611	112.13	2	K(1)GDVVIVLTGWR	-0.3789	3	0.961585	1.36007			1.04722	0.870041	1.211	0.454966
89	K	Pkm	1	1.4e-13	147.53	3	LNFSHGTHEYHAETIK(1)NVR	-0.66284	6	0.864891	0.866995	1.09546	1.64192	0.696237	0.726733	0.922	0.99025
166	K	Pkm	1	0.00142644	95.573	2	NICK(1)VVEVGSK	-3.0048	2		1.42162			0.637504		2.23
115	K	Pkm	1	9.51e-06	113.99	2	PVAVALDTK(1)GPEIR	-0.5543	5	1.54269	0.810387	1.23405	0.70735	1.08311	0.836702	1.365	0.26448
62	K	Pkm	1	4.1e-05	138.06	2	SVEMLK(1)EMIK	-0.49404	6	0.686563	1.00971	1.23267	0.737912	1.14075	1.3006	0.921	0.750623
125	K	Pkm	1	6.35e-05	104.59	2	TGLIK(1)GSGTAEVELK	0.28869	1	0.716452	1.49589	1.04014	1.37077	0.720354	0.602916	1.207	0.558168
498	K	Pkm	1	7.16e-05	130.66	2	VNLAMDVGK(1)AR	-0.35464	12	0.897849	1.30809	0.613143	1.33138	0.860218	0.9564	0.896	0.613006
100	K	Ndufs6	1	4.58e-16	175.15	2	ETK(1)TGTCGYCGLQFK	-0.47819	9	0.839731	0.854398	1.2144	1.14923	1.17312	0.779722	0.938	0.744499
90	K	Ndufs6	1	4.64e-21	153.82	3	IIACDGGGGALGHPK(1)VYINLDK	-0.50505	4	1.2002	0.849684	1.05036	0.69473	1.29451	1.08006	1.01	0.884353
97	K	Ndufs6	1	1.46e-05	102.07	2	VYINLDK(1)ETK	0.3098	7		0.725038	0.838672	1.26275	0.915824	1.10435	0.714	0.0874484
41	K	Ndufs6	1	0.000302873	85.909	3	ITHTGQVYDEK(1)DYR	0.46351	6	0.841124	0.77867	0.721413	1.54353	0.965676	1.05176	0.657	0.0570014
60	K	Rida	1	0.00220927	107.83	2	QALK(1)NLGEILK	0.19064	6	1.04133	1.08103	0.854457	0.835684	1.31212	0.983885	0.951	0.812156
97	K	Rida	1	0.000641502	57.902	3	TTVLLADMNDFGTVNEIYK(1)TYFQGSLPAR	0.20586	1	1.2771		1.0597			0.951521	1.228
239	K	Cpt2	1	4.88e-05	135.79	2	DELFTDTK(1)AR	0.33601	5	0.940582		0.993416	1.17968	0.935247	0.92936	0.953	0.709889
228	K	Cpt2	1	0.00180361	73.887	3	IPK(1)PSRDELFTDTK	-0.18769	2		1.0395
424	K	Cpt2	1	2.04e-13	189.57	2	LSSALK(1)AGVTAAK	0.14626	6	0.974669	1.26057	0.690231	1.12892	0.845479	1.13357	0.941	0.705059
305	K	Cpt2	1	3.98e-05	101.38	3	QK(1)LIHGGNEETLR	0.35246	4	1.09274	1.00065	0.949158	1.15531	0.943649	0.899068	1.015	0.837483
130	K	Rpl10a	1	0.00878221	69.825	2	ILGPGLNK(1)AGK	0.8558	1	0.83746		1.25862	1.11445	0.815748	0.966765	1.085	0.741051
295	K	Dbt	1	7.71e-14	209.97	2	LREELK(1)PVALAR	-0.064817	19	0.958678	1.14258	1.01682	1.07794	0.969173	0.881443	1.065	0.460296
435	K	Dbt	1	0.00450343	105.52	2	FDQK(1)GDVYK	0.69451	5	1.2937	0.903462	1.0289	1.01076	0.895889	0.973362	1.12	0.402959
440	K	Dbt	1	1.51e-57	261.27	3	GDVYK(1)AQIMNVSWSADHR	-0.99829	22	1.08494	1.15151	1.04414	0.810074	1.04946	0.992097	1.15	0.157161
289	K	Dbt	1	2.7e-05	95.662	3	IPHFGYCDEIDLTQLVK(1)LR	0.22028	5	0.657356	0.635054	0.859062	1.68256	1.02278	0.987156	0.583	0.0579535
379	K	Dbt	1	9.73e-13	115.74	3	LQK(1)LGSSGQLGTTDLTGGTFTLSNIGSIGGTYAK	-0.69409	2		1.33464		0.564253	1.03427		1.67
133	K	Dbt	1	0.00659699	48.097	3	LYYNLDDIAYVGK(1)PLIDIETEALK	-0.12133	3		0.979609	1.15757	0.88882	1.11931	0.801139	1.141	0.401202
427	K	Dbt	1	4.03e-07	113.88	3	PVILPPEVAIGALGAIK(1)ALPR	-0.54173	6	1.1954	1.00678	0.91677	0.7401	1.2122	1.0855	1.027	0.817109
163	K	Pitpna	1	0.0178694	73.26	2	AEEDPAK(1)FK	-0.57456	5	0.899775	1.14622			1.1598	1.02318	0.937	0.65802
117	K	Pitpna	1	0.000182673	82.942	3	IETWHK(1)PDLGTQENVHK	0.97729	9	0.897191	1.77569	0.662903	1.07454		0.613193	1.318	0.634717
68	K	Pitpna	1	0.0127694	61.11	3	IYHLQSK(1)VPTFVR	-0.60005	1	0.89329	1.00601	0.840519	1.09051	1.10804	1.09061	0.833	0.0249472
193	K	Idh2	1	0.0149801	65.347	2	AGTFK(1)LVFTPK	-0.0081076	5	0.906086	1.31235	1.00243	0.857843	0.873889	1.15157	1.117	0.501981
199	K	Idh2	1	0.000146705	121.8	2	LVFTPK(1)DGSSAK	-0.64136	16	1.06419	0.825823	1.0342	1.12501	0.867842	1.1334	0.935	0.610472
272	K	Idh2	1	5.89e-09	159.83	2	DIFQEIFDK(1)HYK	0.28268	11	1.25097	1.18958	1.06952	0.569751	0.980879	1.15901	1.295	0.243554
275	K	Idh2	1	0.00170599	172.94	2	HYK(1)TDFDK	0.40575	6	1.10478	0.799185	0.93361	1.21173	0.855872	1.12485	0.889	0.458122
106	K	Idh2	1	1.06e-195	372.64	3	DQTNDQVTIDSALATQK(1)YSVAVK	-0.82281	24	1.51505	1.08702	0.964385	0.923632	1.63375	0.00292198	1.393	0.38741
69	K	Idh2	1	3.12e-05	120.77	3	EK(1)LILPHVDVQLK	0.54582	10	0.884413	1.16186	0.821539	0.677758	1.40877	1.17624	0.879	0.71646
80	K	Idh2	1	2.49e-48	230.97	3	LILPHVDVQLK(1)YFDLGLPNR	0.12199	9	1.3514	0.708246	1.80973	1.28009	0.427592	0.489733	1.761	0.232688
155	K	Idh2	1	3.83e-05	138.83	2	EPIICK(1)NIPR	0.28837	11	0.8555	1.22138	0.856597	1.03428	0.900609	1.1787	0.942	0.655847
400	K	Idh2	1	2.48e-106	322.35	2	FAQTLEK(1)VCVQTVESGAMTK	-0.052736	11	0.930042	1.11656	0.994581	0.907913	1.09028	1.04661	0.999	0.989976
413	K	Idh2	1	7.93e-17	138.71	3	VCVQTVESGAMTK(1)DLAGCIHGLSNVK	-0.15826	4	1.30242	1.16689	1.05499		0.978997	0.835813	1.295	0.0787311
263	K	Idh2	1	2.7e-07	149.31	2	FK(1)DIFQEIFDK	-0.38905	6	0.518366	1.9043	0.413362	1.10625	0.421591	1.63365	0.897	0.755222
384	K	Idh2	1	1.96e-07	157.96	2	GK(1)LDGNQDLIR	-0.61203	8	1.05548	1.09672	0.748932	1.21769	0.856316		0.933	0.759389
180	K	Idh2	1	4.76e-38	228.93	2	HAHGDQYK(1)ATDFVVDR	0.37515	30	0.656791	1.02357	0.779451	1.52906	0.770298	1.13337	0.717	0.258412
48	K	Idh2	1	2.67e-13	161.76	2	VEK(1)PVVEMDGDEMTR	0.11163	47	0.779573	1.42	0.605529	1.31375	0.864418	0.974871	0.89	0.58467
243	K	Idh2	1	0.0085051	100.76	2	K(1)WPLYLSTK	-2.7031	7	0.786336	1.38486	0.841824	0.948006	1.04262	1.05369	0.99	0.826248
299	K	Idh2	1	3.73e-19	149.47	2	LIDDMVAQVLK(1)SSGGFVWACK	-0.27103	18	0.918794	0.915205	1.06896	1.00789	1.10521	1.04243	0.92	0.213681
442	K	Idh2	1	1.57e-06	104.82	3	LNEHFLNTTDFLDTIK(1)SNLDR	-0.15108	2			0.910686	0.998572	0.926471		0.946
166	K	Idh2	1	6.78e-07	138.22	2	LVPGWTK(1)PITIGR	2.2587	7	1.22322		1.09152	0.380409	1.17242	1.35609	1.194	0.590823
133	K	Idh2	1	0.000106898	131.06	2	MWK(1)SPNGTIR	0.25492	39	1.60901	0.957202	0.647011	1.00854	0.92712	0.985776	1.1	0.926593
282	K	Idh2	1	0.00230103	141.78	2	NK(1)IWYEHR	0.23793	27	0.995423	0.843338	0.996086	1.37579	0.87541	0.886542	0.903	0.634547
256	K	Idh2	1	0.000218089	128.86	2	NTILK(1)AYDGR	-0.022108	8	0.92045		0.758075	1.16365	1.01821	1.11373	0.764	0.0540059
9	K	Stmn1	1	0.000258566	98.254	2	ASSDIQVK(1)ELEK	2.7252	2			1.05932
128	K	Stmn1	1	0.0160033	82.287	2	DK(1)HVEEVR	-0.78067	2	0.667075	1.16435	1.41706	1.02912	0.901399	0.857039	1.165	0.664775
52	K	Stmn1	1	1.99e-05	137.14	2	DLSLEEIQK(1)K	-0.32913	4
53	K	Stmn1	1	0.0123656	117.04	2	K(1)LEAAEER	-3.2439	5	0.9378	1.0604	1.47088	1.19314	0.662943	0.705145	1.354	0.23451
119	K	Stmn1	1	0.00210561	102.06	2	EAQMAAK(1)LER	1.2469	4	0.966048	0.788149	1.34747	0.916256		1.07112	1.04	0.93739
80	K	Stmn1	1	0.000438875	154.49	2	EHEK(1)EVLQK	-0.7615	4	0.840704	0.987212	1.23995	1.37854	0.786407	0.728014	1.06	0.720831
62	K	Stmn1	1	0.00386446	74.841	3	K(1)SHEAEVLK	-0.12811	2			1.29342	0.775925		0.86645	1.575
70	K	Stmn1	1	1e-06	133.05	3	SHEAEVLK(1)QLAEK	1.1951	5	0.64511	1.68194	0.772281	1.0777	0.850922	0.982417	1.065	0.940103
104	K	Stmn1	1	0.0249934	40.994	3	LTHK(1)MEANK	-3.7049	1		0.510308		1.37983	0.82818		0.462
137	K	Stmn1	0.999554	3.06e-11	150.06	2	NK(1)ESKDPADETEAD	0.17093	1	1.33147	0.741616	0.852806	1.03155	0.980538	1.16162	0.922	0.577715
263	K	Adk	1	0.0158889	82.749	2	K(1)AQALPK(0.5)VNSK(0.5)R	-0.48244	2	0.853447	1.21275			1.15037	1.00734	0.958	0.791973
8	K	Atp5mf	1	0.0064349	67.897	2	ASLVPLK(1)EK	-0.20856	3	0.728942	0.987286	1.22261	0.829807	1.06731	1.25407	0.933	0.706917
16	K	Atp5mf	1	5.03e-32	213.73	3	LMEVK(1)LGELPSWIMMR	-0.51965	52	0.713784	0.648396	0.84322	0.737028	1.09572	2.07073	0.565	0.193299
48	K	Atp5mf	1	0.00318746	113.89	2	YYNK(1)YINVR	1.9298	5	1.27517	1.04616	1.06173	1.02963	0.710015	0.982573	1.243	0.164266
48	K	Acyp2	1	0.0227912	60.398	2	GLVGWVK(1)NTSK	-1.7908	1	0.82201	0.620519	1.28635	1.08254	0.847899	1.38135	0.824	0.437342
37	K	Atp5f1e	1	5.4e-07	147.74	2	ANAEK(1)TSGSSIK	-0.24964	6	1.52757	0.687073	0.763506	1.21016	0.89106	0.994606	0.962	0.733529
44	K	Atp5f1e	1	0.00468115	85.67	2	TSGSSIK(1)IVK	0.29593	6	0.915989	0.990278	1.11441	1.04976	1.09538	0.881472	0.998	0.992272
28	K	Atp5f1e	1	0.00329275	133.12	2	DALK(1)TEFK	-0.025264	16	0.952559	1.1403	0.929818	1.04584	1.02316	0.959981	0.998	0.938922
32	K	Atp5f1e	1	0.00225258	121.05	2	TEFK(1)ANAEK	-1.3014	6	1.30119	0.934439	0.936784	0.999978	1.05935	0.870856	1.083	0.602243
21	K	Atp5f1e	1	8.28e-05	131.22	2	FSQICAK(1)AVR	-0.28435	36	0.562471	0.952102	0.900089	1.73844	1.15231	0.507274	0.711	0.566679
47	K	Cox6b1	1	2e-13	158.42	2	AMTAK(1)GGDVSVCEWYR	-0.41055	6	1.23709	0.640486	1.17354	0.722062	1.36844	1.02449	0.979	0.924478
28	K	Cox6b1	1	1.76e-13	147.17	3	FPNQNQTK(1)NCWQNYLDFHR	-0.35839	4	0.883759	1.18024		0.679989	0.929207	1.41779	1.023	0.857446
13	K	Cox6b1	1	0.000883581	114.84	2	NYK(1)TAPFDSR	0.29705	6	0.930435	0.880681	0.995905	1.34924		0.803545	0.869	0.623753
264	K	Atp5f1b	1	2e-43	228.25	2	DATSK(1)VALVYGQMNEPPGAR	2.4241	18	0.850101	0.980484	0.964846	1.32032	1.11589	0.730653	0.883	0.621069
259	K	Atp5f1b	1	6.7e-22	162.43	3	EGNDLYHEMIESGVINLK(1)DATSK	-0.060957	14	0.816069	1.51473	0.782824	1.21092	1.10485	0.554881	1.085	0.799737
489	K	Atp5f1b	1	5.29e-38	179.85	4	ETIK(1)GFQQILAGEYDHLPEQAFYMVGPIEEAVAK	0.03082	15	0.612069	0.990249	1.09333	1.34635	0.819194	1.07991	0.831	0.442773
480	K	Atp5f1b	1	8.56e-07	102.45	3	FLSQPFQVAEVFTGHMGK(1)LVPLK	-0.29188	7	0.875746	0.931413	1.02504	0.954965	1.03382	1.2492	0.875	0.231365
485	K	Atp5f1b	1	0.00412998	107.9	2	LVPLK(1)ETIK	0.2933	18	0.874907	0.830943	1.21882	1.23723	0.920032	0.917374	0.951	0.742923
201	K	Atp5f1b	1	0.000579114	94.297	2	GGK(1)IGLFGGAGVGK	-0.021585	6	0.833727	0.737489	1.15846	0.95248	1.34843	1.02723	0.82	0.296388
124	K	Atp5f1b	1	7.19e-09	152.97	3	GQK(1)VLDSGAPIK(1)IPVGPETLGR	-0.7077	54	1.05067	0.891237	0.863019	1.18269	1.07267	0.962682	0.872	0.181176
133	K	Atp5f1b	1	4.23e-42	222.29	3	VLDSGAPIK(1)IPVGPETLGR	0.97845	30	1.13238	1.07237	1.00906	0.807186	0.985825	1.13353	1.098	0.38176
426	K	Atp5f1b	1	1.34e-06	169.12	2	GVQK(1)ILQDYK	0.23034	9	0.834086	1.4158	0.809263	1.13421	0.898527	0.923743	1.035	0.980825
351	K	Atp5f1b	1	2.04e-94	237.05	4	K(1)GSITSVQAIYVPADDLTDPAPATTFAHLDATTVLSR	2.3755	3	1.17371
451	K	Atp5f1b	1	4.65e-11	129.84	3	SLQDIIAILGMDELSEEDK(1)LTVSR	0.31406	2	0.940484	1.34686		0.993941		0.717572	1.336	0.357894
161	K	Atp5f1b	1	3.63e-33	167.03	3	TK(1)QFAPIHAEAPEFIEMSVEQEILVTGIK	0.27482	52	0.730308	1.00683	1.18337	1.04315	0.99104	1.07851	0.938	0.596646
225	K	Atp5f1b	1	1.93e-06	95.366	3	TVLIMELINNVAK(1)AHGGYSVFAGVGER	-1.1792	1					1.00806
198	K	Atp5f1b	1	1.5e-06	132.78	3	VVDLLAPYAK(1)GGK	-0.072885	17	0.80519	1.27368	0.993871	0.755838	1.11261	1.1716	1.011	0.955741
42	K	Slc1a3	1	0.00122986	130.34	2	EDVK(1)SYLFR	0.0091872	6	1.22395	0.796674	1.01673	0.733535	1.22174	1.1711	0.972	0.930767
160	K	Slc1a3	1	9.17e-12	140.08	2	EGK(1)IVQVTAADAFLDLIR	0.54482	9	1.05372	1.0455	0.93823	1.03512	0.887546	1.11103	1.001	0.958822
521	K	Slc1a3	1	1.46e-06	105.38	3	K(1)PYQLIAQDNEPEKPVADSETK	-0.2091	5	1.58825	1.35602	1.23422	0.715628	0.6104	0.72702	2.035	0.00155515
534	K	Slc1a3	1	6.74e-07	111.66	3	KPYQLIAQDNEPEK(1)PVADSETK	0.12744	6	1.08279	1.23939	1.03424	0.950534	0.792003	1.00279	1.223	0.0864708
542	K	Slc1a3	0.997493	0.00538224	53.553	3	KPYQLIAQDNEPEK(0.002)PVADSETK(0.997)M	0.52074	4	0.787707	1.12822	0.83356	1.44118	0.786083	0.95437	0.864	0.58189
38	K	Slc1a3	1	0.00368167	91.867	2	VQSLTK(1)EDVK	-0.028735	3	1.01189	1.07104	1.05058	1.09117	0.726261	1.10734	1.071	0.566711
103	K	Actn1	1	0.00410749	80.688	2	ALDFIASK(1)GVK	-0.80484	1						1.04384
593	K	Actn4	1	0.0229518	40.113	3	EAILAIHK(1)EAQR	-0.61509	1	0.998535		1.12368		0.96034	1.18564	0.989	0.957099
436	K	Actn1	1	0.000616307	79.317	3	K(1)HEAFESDLAAHQDR	0.25963	2	0.922887	0.925585	0.930024	1.51099	1.02743	0.603541	0.884	0.846312
35	K	Actn1	1	0.0010787	80.312	3	K(1)TFTAWCNSHLR	-0.039665	2	1.18263	0.884197	0.981741	0.984353		1.0555	0.996	0.932517
398	K	Actn1	1	0.00277168	80.755	3	LDHLAEK(1)FR	-0.53492	6	1.10234	1.1008	0.867427	0.946418	1.10935	0.965597	1.016	0.900523
633	K	Actn4	1	0.0147955	110.36	2	VQQLVPK(1)R	0.82754	6	0.630767	0.818444	1.04733	1.48683	1.13095	0.778985	0.735	0.282544
207	K	Idi1	1	3.93e-05	78.916	4	IIADTFLFK(1)WWDNLNHLSPFVDHEK	0.090237	7	0.902285	0.754241	1.01123	1.2002	0.934079	1.20733	0.798	0.13379
37	K	Idi1	1	0.000217683	107.17	3	K(1)NCHLNENIDK	0.1493	6	0.840825	1.07767	0.966442	1.0268		1.1261	0.893	0.322563
176	K	Idi1	1	0.00152327	94.309	2	SYCYVSK(1)EEVR	0.51733	6	0.948599	0.879877	0.868007	1.29031	1.1428	0.849944	0.821	0.223725
596	K	Opa1	1	0.00790667	61.48	3	ELDRNELFEK(1)AK	0.022125	1	0.931211	1.10634	1.05816	0.889233	1.03675	1.07246	1.032	0.695609
228	K	Opa1	1	0.00161789	65.231	3	IDQLQEELLHTQLK(1)YQR	-0.39574	1	1.15432	1.20902	0.831988		1.16726	0.950022	1.006	0.991785
250	K	Opa1	1	0.0242903	70.919	2	LVLQK(1)DDK	-0.30626	1	1.20352				1.10039	0.921732	1.19
668	K	Opa1	1	2.17e-09	129.46	3	QLPNK(1)AVEVAWETLQEEFSR	0.1812	4	1.37324	0.870324	0.970804	0.857065	1.22297	0.850668	1.097	0.655364
328	K	Opa1	1	2.42e-08	118.48	4	SPVK(1)VTLSEGPHHVALFK	0.91942	11	0.791202	1.09568	1.48657	0.817661	0.778238	1.14459	1.231	0.4336
342	K	Opa1	1	1.13e-06	114.23	3	VTLSEGPHHVALFK(1)DSSR	0.87537	5	1.02323		0.948466	1.02253	1.16191	0.866063	0.97	0.842886
474	K	Opa1	1	0.000182219	100.72	2	VDLAEK(1)NVASPSR	0.53477	4	1.03996	1.05559	1.18498	0.926677	1.14529	0.741549	1.166	0.273572
5	K	Btbd3	1	0.0184455	48.796	2	MVDDK(1)EK(1)NMK	0.82034	2	0.758257	0.891879	0.918185	1.33214			0.643
7	K	Btbd3	1	0.0184455	48.796	2	MVDDK(1)EK(1)NMK	0.82034	2	0.758257	0.891879	0.918185	1.33214			0.643
122	K	Plp1	1	1.19e-13	192.64	2	GLSATVTGGQK(1)GR	0.0094481	8	0.759504	0.889385	0.966791	1.1983	1.12556	1.04655	0.776	0.0336111
218	K	Plp1	1	2.21e-10	118.16	3	MYGVLPWNAFPGK(1)VCGSNLLSICK	0.11644	11	0.702823	0.9671	0.898683	1.0958	1.23418	1.10439	0.748	0.0455143
105	K	Plp1	1	0.000820881	89.548	2	QIFGDYK(1)TTICGK	-0.03985	2	0.998779	1.27255	0.979711
111	K	Plp1	1	1.05e-18	173.76	3	TTICGK(1)GLSATVTGGQK	0.52377	7	0.760019	1.22255	1.02474	0.844497	0.939881	1.29836	0.976	0.896112
191	K	Actb	1	1.93e-12	167.11	2	DLTDYLMK(1)ILTER	0.35333	4	0.910561	1.20359	1.16486	0.862404	0.83286	1.13341	1.159	0.317169
61	K	Actb	1	1.27e-50	277.31	2	DSYVGDEAQSK(1)R	-0.1284	6	0.980639	1.15246	0.918981	1.14524	1.02702	0.802584	1.026	0.811321
326	K	Actb	1	2.95e-10	159.83	2	EITALAPSTMK(1)IK	0.12404	12	0.90719	1.50766	0.735108	1.1708	0.721442	0.976204	1.098	0.808782
328	K	Actb	1	0.000675473	140.5	3	IK(1)IIAPPER	0.23177	19	0.995265	0.928705	1.19692	1.02535	0.963481	0.959239	1.059	0.547868
215	K	Actb	1	6.29e-10	87.339	3	EK(1)LCYVALDFEQEMATAASSSSLEK	-0.11813	3	1.00342		1.21302
50	K	Actb	1	6.94e-15	139.11	3	HQGVMVGMGQK(1)DSYVGDEAQSK	-0.56755	25	1.00641	1.48874	0.59995	1.15754	0.771963	1.00475	1.055	0.99897
291	K	Actb	1	3.37e-89	287.15	3	K(1)DLYANTVLSGGTTMYPGIADR	-0.62549	12	1.20826	1.03322	1.17815	0.76784	1.12048	0.849525	1.249	0.130834
315	K	Actb	1	3.06e-06	114.72	2	MQK(1)EITALAPSTMK	-0.017286	20	0.936351	0.776027	1.39161	0.612217	0.965095	1.49884	1.009	0.893675
113	K	Actb	1	3.63e-31	187.16	2	VAPEEHPVLLTEAPLNPK(1)ANR	0.83248	17	1.1021	0.978395	1.07165	0.76278	1.08848	1.14353	1.053	0.647082
54	K	Nrgn	1	0.000669337	94.465	2	K(1)GPGPGGPGGAGGAR	-0.38847	4	0.534123		1.01794	1.18876	1.17459	1.00725	0.691	0.192851
128	K	Cdc42	1	0.000985033	101.65	2	DDPSTIEK(1)LAK	-0.64572	6	0.821833	0.822583	1.00165	0.988189	1.15734	1.25917	0.777	0.0601933
133	K	Cdc42	0.941411	0.0190591	49.31	3	NK(0.941)QK(0.059)PITPETAEK	-0.40999	2	0.858961	1.04345	1.07031	0.927859		1.1683	0.945	0.692056
135	K	Cdc42	1	0.00486343	78.932	2	QK(1)PITPETAEK	-0.95076	5	1.47164	0.881697	1.24679	0.956512	0.681549	0.913451	1.411	0.145285
144	K	Cdc42	0.999779	0.0071384	60.401	3	QKPITPETAEK(1)LAR	0.0051597	3	1.15567	0.886499		1.13942	0.929103	0.884525	1.037	0.824509
76	K	Snap25	1	0.0080124	71.614	2	EAEK(1)NLTDLGK	-0.51148	1	0.756193		0.880672		1.35174	1.23532	0.633	0.0351373
184	K	Snap25	1	0.00428481	106.91	2	IMEK(1)ADSNK	0.047341	6	0.831921	0.814625	1.2436	0.933628	1.13467	1.1129	0.909	0.499784
96	K	Snap25	1	0.0133264	88.942	2	LK(1)SSDAYK	1.0993	2	1.08228	0.983369	0.989045	1.08495	0.73778	1.18942	1.014	0.833912
72	K	Dnajc5	1	0.0168085	44.807	3	EINNAHAILTDATK(1)R	-0.41368	1	0.976967	1.1268	1.19485	1.1595	0.962485	0.608392	1.208	0.333832
58	K	Dnajc5	1	9.36e-05	92.773	3	FK(1)EINNAHAILTDATK	-0.72312	1		1.10987	1.22228		0.784749		1.486
41	K	Dnajc5	0.993387	0.00063027	69.522	3	LALK(0.993)YHPDK(0.007)NPDNPEAADK	0.49552	6	1.01597	1.15722	1.0846	0.874607	1.02425	0.951559	1.143	0.0856154
46	K	Dnajc5	1	0.00037774	82.578	3	YHPDK(1)NPDNPEAADK	-0.12404	5	0.696117	0.840131	1.14432	1.01574	0.786994	1.56108	0.797	0.447494
56	K	Dnajc5	0.999999	0.000773071	72.207	3	YHPDKNPDNPEAADK(1)FK	0.43528	6	0.753724	0.895118	1.08811	1.33418	1.00123	0.881656	0.851	0.385981
32	K	Dnajc5	1	0.00836029	101.25	2	NATSDDIK(1)K	-1.4455	5	0.686294	1.24496	0.872295	1.16936		1.00632	0.859	0.492766
136	K	Rab10	1	0.0132955	89.123	2	GK(1)GEQIAR	-0.86476	3		1.21899	0.814541		0.948648	1.16633	0.961	0.833393
49	K	Rab10	1	0.00877311	84.368	2	IK(1)TVELQGK	0.11242	2	1.41915	0.749684	0.935452	0.970253			1.066
82	K	Ube2n	1	0.000425239	92.866	3	IYHPNVDK(1)LGR	-0.0062117	6	0.592961	1.30952	0.704355	1.34532	0.903795	1.07332	0.785	0.338236
368	K	Actr2	1	0.0265599	63.216	2	DK(1)DNFWMTR	-1.2249	1	1.32034		1.26157	0.470578	1.12334	1.03786	1.472	0.294271
331	K	Actr2	1	0.00249476	140.09	2	VLK(1)GDVEK	-0.20665	4	0.993385	1.02648	1.00075	1.24853	1.06616	0.664794	1.014	0.81451
36	K	Arf1	1	0.0134826	88.029	2	TTILYK(1)LK	-0.19213	4	0.827303	1.1497	1.16861	0.865336	1.12134	0.955407	1.069	0.678405
139	K	Stx1b	1	3.29e-18	169.89	2	FVEVMTEYNATQSK(1)YR	-0.40177	8	1.00667	1.13259	1.35404	0.598699	1.01917	1.07654	1.297	0.238962
203	K	Stx1b	1	0.0198639	43.03	3	HNEIIK(1)LETSIR	0.51265	1	0.696748	0.894813	1.26267	1.31192		0.781957	0.909	0.773948
125	K	Stx1b	1	1.59e-06	130.1	2	K(1)FVEVMTEYNATQSK	-0.35819	2	0.723704	0.913168	0.832998	0.768895		1.85619	0.627	0.348403
93	K	Stx1b	1	3.6e-10	143.42	3	LK(1)AIEQSIEQEEGLNR	-4.1442	4	0.809349		1.33246	0.700008	1.20614		1.124	0.771684
54	K	Stx1b	1	3.22e-06	161.37	2	LSEDVEQVK(1)K	-0.014578	6	1.11544	0.717441	0.999535	1.03487	1.32833	0.869044	0.876	0.501045
82	K	Stx1b	1	2.34e-14	168.31	2	QELEDLTADIK(1)K	-1.7367	11	1.01184	1.18447	1.11423	0.86466	0.945181	0.993235	1.181	0.05349
71	K	Stx1b	1	4.02e-13	182.35	2	TK(1)QELEDLTADIK	-0.41437	2	1.34689	0.746832	1.38739	0.626297	1.17192	0.935066	1.274	0.434254
279	K	Abat	1	5.18e-24	222.3	3	CLEEVEDLIVK(1)YR	-0.80693	8	1.21901	1.3469	1.06297	0.814722	1.13839	0.560077	1.444	0.13487
60	K	Abat	1	3.67e-65	220.23	3	ELMK(1)QLNTIQNAEAVHFFCNYEESR	0.88854	13	0.9857	1.03732	0.826758	0.981674	0.804378	1.44393	0.882	0.618383
357	K	Abat	1	1.55e-68	230.97	3	FWAHEHWGLDDPADVMTFSK(1)K	-0.57519	30	1.14027	0.84981	1.04511	0.783448	1.23767	1.08399	0.977	0.942476
358	K	Abat	1	0.000573998	125.31	2	K(1)MMTGGFFHK	-0.8186	7	0.774153	1.56653	0.944825	0.898124	0.873261	1.01965	1.177	0.607086
470	K	Abat	1	5.35e-07	140.49	2	GVVLGGCGDK(1)SIR	0.098389	11	0.913411	1.40537	0.700619	1.05619	0.998438	0.966854	0.999	0.847931
318	K	Abat	1	1.97e-66	272.95	2	K(1)HGCAFLVDEVQTGGGCTGK	0.067699	18	0.914396	1.06807	0.909175	1.08159	1.03749	1.02633	0.919	0.190941
252	K	Abat	1	2.09e-69	288.29	2	LK(1)YPLEEFTTDNQQEEAR	0.048045	12	1.13472	1.03529	1.05546	0.765665	1.17519	0.979873	1.104	0.422267
142	K	Abat	1	1.9e-42	191.99	3	PALGILPPENFVDK(1)LQESLMSVAPR	0.22366	6	0.983742	1.70468		0.858108	0.602882	0.912762	1.699	0.14988
114	K	Abat	1	1.43e-05	74.846	4	MLDLYSQISSVPIGYNHPALAK(1)LVQQPQNASTFINR	-0.39244	1						1.04384
460	K	Abat	1	0.00152393	88.441	2	NK(1)GVVLGGCGDK	-0.41803	9	0.97574	0.832075	0.999544	1.39954	0.845554	0.91255	0.889	0.599057
452	K	Abat	1	0.00171022	146.94	2	NK(1)LILIAR	0.18695	18	1.06413	1.05985	0.973428	0.974553	0.959824	1.05516	1.036	0.438751
400	K	Abat	1	1.53e-41	269.33	3	NLLLAEVINIIK(1)R	0.096391	14	1.1711	1.03065	1.00845	0.802098	1.03188	1.10038	1.094	0.417973
231	K	Abat	1	2.81e-59	289.75	3	TMGCLATTHSK(1)AIHK	-0.28692	30	0.638092	0.718589	0.432166	2.08672	0.588855	1.27442	0.453	0.159176
47	K	Abat	1	3.1e-30	184.76	2	VDIEFDYDGPLMK(1)TEVPGPR	0.60227	13	1.04503	0.87693	1.01742	1.1998	0.965774	0.91877	0.953	0.676556
413	K	Abat	1	2.41e-103	306.77	3	VGK(1)TLLTGLLDLQAQYPQFISR	4.0259	29	0.944297	1.02814	1.07566	0.921123	1.07146	1.04546	1.003	0.950157
405	K	Hnrnpk	1	1.89e-05	125.75	2	DLAGSIIGK(1)GGQR	0.13751	6	0.665363	0.885178	0.935761	1.25009	1.19075	1.03145	0.716	0.0470053
179	K	Hnrnpk	1	0.00232546	58.997	3	ENTQTTIK(1)LFQECCPHSTDR	-0.32303	1	0.728916	1.30824	1.16154	0.844937		1.03401	1.135	0.703284
52	K	Hnrnpk	1	3.92e-07	134.68	2	ILLQSK(1)NAGAVIGK	0.1845	6	1.41436	0.960711	0.908243	1.03835	0.936525	0.850155	1.162	0.425654
163	K	Hnrnpk	1	0.000229321	78.078	3	LLIHQSLAGGIIGVK(1)GAK	0.11552	3	0.558369	1.21717	1.03075	0.687752	1.0861	1.52589	0.85	0.649502
162	K	Ywhag	1	7.21e-10	131.67	5	AYSEAHEISK(1)EHMQPTHPIR	-0.76991	10	1.3535	0.950822	1.27529	0.662255	0.934494	1.03476	1.36	0.14507
10	K	Ywhag	1	0.0180706	79.451	2	EQLVQK(1)AR	0.14459	3	0.807			1.25686	0.781548		0.792
120	K	Ywhag	1	3.89e-38	245.58	2	NCSETQYESK(1)VFYLK	-0.21203	6	1.23839	1.01987	0.948527	0.920793	1.00148	0.990368	1.101	0.341369
125	K	Ywhag	1	0.0170585	74.517	2	VFYLK(1)MK	-0.25534	12	0.890144	1.5815	0.928948	0.912891	0.902866	0.867596	1.267	0.33911
49	K	Ywhaz	1	5.95e-24	214.26	2	NLLSVAYK(1)NVVGAR	0.29813	7	1.01213	1.29761	1.20466	0.733753	0.687794	1.2239	1.328	0.18598
69	K	Ywhag	1	1.83e-34	228.78	2	VISSIEQK(1)TSADGNEK	0.19796	5	1.16725	0.943983	1.07861	1.10396	0.921075	0.851082	1.109	0.344912
142	K	Ywhag	1	7.36e-06	144.77	2	YLAEVATGEK(1)R	-0.082917	6	0.71541	1.00507	1.03967	1.15783	1.10151	0.974347	0.854	0.262205
45	K	Timm10	1	1.43e-10	158.05	2	EAELSK(1)GESVCLDR	-0.024096	3	0.661781	1.33474	0.783063	1.30832	0.914066	0.945822	0.877	0.53265
74	K	Rps7	1	0.0132922	89.142	2	SFQK(1)IQVR	0.35638	6	1.04643	1.81908	0.865726	0.876919	0.748596	0.757999	1.565	0.155517
178	K	Rps7	1	0.00510603	95.099	2	VETFSGVYK(1)K	-0.51488	1		1.0395
260	K	Ppp1cc	1	0.0011016	71.692	3	AHQVVEDGYEFFAK(1)R	-0.29476	1		1.2118	1.03356	0.837958		0.870295	1.314	0.0805463
238	K	Ppp1cc	1	0.000660233	83.314	3	FLHK(1)HDLDLICR	-0.34499	1		1.10835	0.744283		1.14639	1.1419	0.81	0.36594
19	K	Rps15a	1	0.0188641	54.157	2	SINNAEK(1)RGK	-0.066373	1	1.66089	0.883079	0.665748	1.23602	0.580863	1.06374	1.114	0.829031
78	K	Ywhae	0.999983	0.00517076	103.26	2	EENKGGEDK(1)LK	0.064319	5	1.73022	0.837258	0.741741	1.10102	1.02926	0.681247	1.177	0.735358
118	K	Ywhae	1	9.56e-11	140.39	2	HLIPAANTGESK(1)VFYYK	0.24882	11	1.06474	0.897363	1.1751	0.906488	0.993942	1.07062	1.056	0.612737
123	K	Ywhae	1	0.0225049	64.776	2	VFYYK(1)MK	0.82516	6		0.985393	0.792945	1.05701	1.00926	1.05387	0.855	0.146142
69	K	Ywhae	1	1.81e-10	151.83	2	IISSIEQK(1)EENK	0.52971	12	1.1579	0.770911	0.978494	1.15124	0.861053	1.13363	0.924	0.607888
142	K	Ywhae	1	9.01e-12	189.58	2	K(1)EAAENSLVAYK	0.60539	6	0.907686	0.821256	1.02372	1.56244	0.812291	0.786596	0.871	0.719725
196	K	Ywhae	1	7.25e-05	85.518	3	LAK(1)AAFDDAIAELDTLSEESYK	0.014887	1	1.05816				0.88813	1.2708	0.98
12	K	Ywhae	1	1.85e-06	110.77	3	MDDREDLVYQAK(1)LAEQAER	-0.53143	4	0.934351	1.18708	1.21866	0.652147	1.17027	0.994846	1.186	0.377064
50	K	Ywhae	1	2.86e-10	151.15	2	NLLSVAYK(1)NVIGAR	0.24675	5	1.10152	0.87327	1.11947	0.534747	0.891389	1.69769	0.991	0.795455
28	K	Ywhae	1	7.5e-06	148.52	2	YDEMVESMK(1)K	-0.40283	6	0.91408	1.1431	1.26278	0.920518	0.837779	1.01525	1.197	0.190456
392	K	Eef1a2	1	2.19e-06	183.03	2	KLEDNPK(1)SLK	-0.50639	6	0.884308	0.909795	1.08926	1.46698	0.762479	0.827334	0.943	0.93704
439	K	Eef1a2	1	5.57e-05	114.9	2	QTVAVGVIK(1)NVEK	-0.34678	6	0.847415	1.33225	1.16628	1.11615	0.867515	0.69914	1.247	0.309122
70	K	Actc1	1	2.77e-17	148.91	3	GILTLK(1)YPIEHGIITNWDDMEK	0.52658	7	0.359493	0.930178	1.31105		1.08681	1.54816	0.658	0.376603
45	K	Ap2s1	1	0.000769814	107.24	2	DAK(1)HTNFVEFR	-0.25049	7		1.05663	0.927296	1.05509	1.02549	0.835595	1.02	0.840292
174	K	Ncald	1	0.0249073	60.828	2	GAK(1)SDPSIVR	-3.3258	1		1.0215	1.11588	1.04108	0.879993	0.853578	1.155	0.185915
147	K	Ncald	1	0.000128562	127.76	2	MPEDESTPEK(1)R	-0.67821	6	1.20358	0.878644	0.721279	1.11571	0.839591	1.30586	0.86	0.469623
36	K	Vsnl1	1	0.00259854	98.582	2	GFLK(1)DCPSGR	0.18684	5	1.0934	0.877021	1.07633	1.11005	0.967114	0.930799	1.013	0.909247
28	K	Vsnl1	1	0.000295947	86.291	3	STEFNEHELK(1)QWYK	0.27364	5	0.890617	1.15724	1.05821	1.02876	0.961359	0.957357	1.054	0.588785
74	K	Vsnl1	1	0.00160693	81.017	2	TFDK(1)NGDGTIDFR	0.092012	3	1.16038	0.823001	1.22279	0.960251	1.00116	0.937145	1.106	0.529221
90	K	Mtpn	1	0.0164418	69.598	2	LLLSK(1)GADK	-0.19841	3	1.01422	1.02548	1.00023	1.01091	1.05609	0.961562	1.004	0.882182
78	K	H4c1	1	2.09e-05	136.57	3	DAVTYTEHAK(1)R	-0.74583	8	1.48318	0.924136			0.716095	1.18679	1.265	0.561197
32	K	H4c1	1	7.15e-09	153.05	2	DNIQGITK(1)PAIR	-0.13504	7	1.25343	1.38728	0.864461	0.954138	0.778659	0.879043	1.342	0.148305
60	K	H4c1	1	0.000751254	98.249	2	GVLK(1)VFLENVIR	0.17806	2	1.23991	0.639531	1.3197		1.15728	0.975517	1	0.891198
92	K	H4c1	1	5.46e-07	143.61	2	TVTAMDVVYALK(1)R	0.49781	7	0.828393	1.09599	0.899519	0.924327	1.25188	1.06306	0.872	0.321383
108	K	Atp6v1b2	1	8.38e-25	190.15	2	AVVQVFEGTSGIDAK(1)K	0.14432	7	0.88478	0.898403	1.14383	0.87473	1.10001	1.19115	0.925	0.568632
109	K	Atp6v1b2	1	1.44e-08	150.1	2	K(1)TSCEFTGDILR	-0.51968	6	0.785608	0.951531	0.97395	1.25239	1.00843	1.0061	0.83	0.135612
460	K	Atp6v1b2	1	3.45e-20	202.65	2	FEK(1)NFITQGPYENR	-0.53481	6	0.86816	0.797382	1.13367	0.833064	1.19668	1.27048	0.848	0.399028
188	K	Atp6v1b2	1	2.72e-10	123.99	3	GQK(1)IPIFSAAGLPHNEIAAQICR	0.013846	2			1.18734	0.621159	1.1285		1.357
489	K	Atp6v1b2	1	0.0196514	77.282	2	IFPK(1)EMLK	-2.2853	7	0.832775	1.50897	0.938604	0.908106	0.877617	1.01419	1.172	0.536811
413	K	Atp6v1b2	1	0.000248177	78.078	3	K(1)DHADVSNQLYACYAIGK	-0.57881	1			1.02627	0.855012	1.11622	0.916732	1.066
403	K	Atp6v1b2	1	0.000487207	103.26	2	LMK(1)SAIGEGMTR	-0.14379	3	0.740214	1.01307	1.47203	0.927266	1.19306	0.717754	1.136	0.679596
48	K	Atp6v1b2	1	0.0206878	40.381	3	LTYK(1)TVSGVNGPLVILDHVK	0.3298	1	1.16037			0.826951			1.403
64	K	Atp6v1b2	1	3.13e-06	106.67	3	TVSGVNGPLVILDHVK(1)FPR	-0.61465	3	1.59276	0.720824	1.45196	0.594143	1.12473	0.768805	1.514	0.276248
137	K	Atp6v1b2	1	0.000240323	123.86	2	VFNGSGK(1)PIDR	-1.3049	11	1.42826	0.857309	1.05725	1.03656	0.799522	0.938944	1.205	0.365369
81	K	Atp6v1b2	1	7.43e-05	97.417	3	YAEIVHLTLPDGTK(1)R	0.80338	5	1.04835	1.03079		0.812036	1.15362	1.02053	1.044	0.71307
191	K	Rab1A	1	0.00203971	87.568	2	SNVK(1)IQSTPVK	-0.096296	5	0.84082	1.14406	0.720388	1.58073	0.784982	0.825739	0.848	0.646369
58	K	Rab1A	1	0.00496865	84.615	2	TIELDGK(1)TIK	-0.27414	3		1.10692	0.762088	1.2209		0.754256	0.946	0.898778
61	K	Rab1A	1	5.99e-13	164.9	2	TIK(1)LQIWDTAGQER	1.3356	3	1.14036	0.79601	1.00439	0.829559	1.08481	1.27749	0.921	0.662133
181	K	Rab3c	1	6.82e-09	194.06	2	DNINVK(1)QTFER	-0.36003	2			1.04242			1.06049	0.983
142	K	Ran	1	0.000379708	123.75	2	K(1)NLQYYDISAK	-0.38792	6	0.981918	0.912606	1.21892	0.851785	1.0869	1.05938	1.038	0.773046
23	K	Ran	1	0.00277522	72.29	2	LVLVGDGGTGK(1)TTFVK	-0.18563	1	1.35705	0.491883	1.46386	0.800991	1.01724		1.215	0.850885
128	K	Rap1b	1	3.12e-11	174.41	2	VVGK(1)EQGQNLAR	-0.41049	6	0.791712	0.879309	0.918567	1.48823	0.888544	0.950834	0.778	0.250183
10	K	Rps28	1	0.024295	70.912	2	VQPIK(1)LAR	-0.15125	2	0.969636	1.41313	1.02635	0.774073	0.982623	0.96462	1.253	0.196408
280	K	Gnb1	1	7.78e-08	100.93	3	ADQELMTYSHDNIICGITSVSFSK(1)SGR	-0.92421	1	0.830662		1.18876	0.923304		1.08652	1.005	0.971626
57	K	Gnb1	1	1.25e-13	149.3	3	GHLAK(1)IYAMHWGTDSR	0.65316	10	1.05133	0.674658	1.32447	1.06776	1.01083	0.935633	1.012	0.910624
23	K	Gnb1	1	0.00541379	51.611	3	K(1)ACADATLSQITNNIDPVGR	1.3307	1		0.781621		1.02184	1.00643		0.771
209	K	Gnb1	1	9.24e-05	93.348	2	LFVSGACDASAK(1)LWDVR	-3.7704	9	0.787895	0.947153	0.915747	0.804269	1.63179	0.992413	0.773	0.378441
89	K	Gnb1	1	4.25e-06	106.36	3	LIIWDSYTTNK(1)VHAIPLR	-0.57846	2	1.14453		1.08565
15	K	Gnb1	1	1.15e-26	253.98	2	QEAEQLK(1)NQIR	0.11993	6	0.933433	0.84465	0.877411	1.18059	1.028	1.14848	0.791	0.0104368
70	K	Rpl31	1	0.00815656	107.32	2	LNK(1)AVWAK	0.82677	2	0.815133	1.54761	0.855747		1.10519	0.952538	1.043	0.999499
75	K	Rps3	1	0.0213162	75.854	2	ELTAVVQK(1)R	-1.318	1			0.972284	1.19189	0.890785	0.773302	1.021
38	K	Pfn1	1	0.0078801	45.511	3	DSPSVWAAVPGK(1)TFVSITPAEVGVLVGK	0.99	1		1.23563	1.14822		0.733269		1.625
96	K	Rac1	1	0.0206925	75.854	2	AK(1)WYPEVR	1.194	4	1.23881	1.19073	0.62346	1.10572	0.887122	1.02108	1.013	0.908206
123	K	Rac1	1	0.0124418	94.114	2	DDK(1)DTIEK	-0.025523	2	1.23796	0.961382	0.901573	1.17625	0.882104	0.89324	1.051	0.735606
128	K	Rac1	0.999999	0.0143939	85.807	2	DDKDTIEK(1)LK	0.34024	7	0.868776	0.956591	0.786124	1.44369	0.983361	0.893881	0.786	0.231651
166	K	Rac1	1	2.14e-07	155.84	2	GLK(1)TVFDEAIR	-0.068007	6	0.968557	1.16468	1.20314	0.840402	0.882429	1.05994	1.199	0.135962
116	K	Rac1	1	2.01e-08	120.9	3	HHCPNTPIILVGTK(1)LDLR	0.35777	5		0.600276	0.898462	0.638059	1.40162	1.46517	0.641	0.370607
451	K	Hspa8	1	0.000903637	85.731	2	AMTK(1)DNNLLGK	-0.19753	10	0.863366	1.31381	0.762939	1.40205		0.590404	0.984	0.912069
257	K	Hspa8	1	0.0209983	137.83	2	DISENK(1)R	0.82802	2	1.32327	0.611228	0.823957	1.2165	1.10829	0.959866	0.84	0.400173
601	K	Hspa8	1	2.2e-06	143.96	2	ELEK(1)VCNPIITK	-0.084217	6	0.789169	1.20107	1.07378	0.876713	0.963852	1.17974	1.014	0.966177
500	K	Hspa8	1	6.38e-05	132.84	2	ENK(1)ITITNDK	-0.086585	6	1.02186	0.846559	1.39746	1.20159	0.823945	0.739958	1.181	0.465765
507	K	Hspa8	1	0.000549638	164.72	2	ITITNDK(1)GR	0.79165	7	0.932233	1.19857	0.948843	1.14417	0.798718	1.00767	1.044	0.741477
319	K	Hspa8	1	1.08e-05	138.66	2	GTLDPVEK(1)ALR	-0.030148	6	1.08827	0.755103	1.16322	0.950111	0.94681	1.19737	0.972	0.810192
187	K	Hspa8	1	8.01e-14	161.63	3	IINEPTAAAIAYGLDK(1)K	-0.3146	8	1.21605	1.28984	1.25468	0.81242	0.834297	0.748915	1.57	0.000249479
573	K	Hspa8	1	0.00321294	78.964	2	ILDK(1)CNEIISWLDK	2.016	1		1.03227		0.823349			1.254
348	K	Hspa8	1	2.68e-14	178.22	2	IQK(1)LLQDFFNGK	-0.51247	14	1.03439	1.05905	1.39962	0.980563		0.604828	1.469	0.163069
357	K	Hspa8	1	0.000610959	96.113	2	LLQDFFNGK(1)ELNK	2.0465	3		1.08691	0.931414	0.620116	1.03729	1.3442	1.009	0.866738
328	K	Hspa8	1	2.38e-25	190.57	2	LDK(1)SQIHDIVLVGGSTR	-0.31498	7	1.27833	0.802914	1.30631	0.709582	0.944207	1.1491	1.209	0.431559
56	K	Hspa8	1	1.96e-10	128.75	3	LIGDAAK(1)NQVAMNPTNTVFDAK	-1.0422	10	1.18345	0.956615	1.02349	0.752767	1.00869	1.23591	1.055	0.677581
71	K	Hspa8	1	2.03e-46	257.79	3	NQVAMNPTNTVFDAK(1)R	-0.37204	11	0.953569	1.04484	1.22386	0.762377	1.0815	1.06667	1.107	0.466805
512	K	Hspa8	1	0.00703908	119.29	2	LSK(1)EDIER	-0.13732	6		0.845108	1.06322	1.27976	0.896928	0.760365	0.975	0.972312
128	K	Hspa8	1	0.00023183	123.88	2	MK(1)EIAEAYLGK	0.095024	11	0.904986	1.83306	1.04838	0.693214	0.954149	0.711442	1.605	0.141284
246	K	Hspa8	1	1.45e-05	140.45	2	MVNHFIAEFK(1)R	-1.1492	19	0.900009	1.32744	1.17996	0.705782	1.06413	0.964009	1.246	0.258947
524	K	Hspa8	1	0.0062573	95.815	2	MVQEAEK(1)YK	-1.2658	2	1.05213	1.03855	1.15235	1.05649	0.951552	0.814885	1.149	0.156308
589	K	Hspa8	1	4.7e-08	142.38	3	NQTAEK(1)EEFEHQQK	0.16914	5	1.27784	0.960477	1.15645	1.02543	0.942018	0.738031	1.255	0.150497
597	K	Hspa8	0.999931	2.64e-08	121.82	3	NQTAEKEEFEHQQK(1)ELEK	0.4825	6	0.902186	0.9912	1.03733	1.46823	0.823781	0.715793	0.974	0.922993
102	K	Hspa8	1	0.00168274	161.02	2	PK(1)VQVEYK	-0.08485	6	0.845236	1.00509	1.11487	1.39888	0.885644	0.700558	0.993	0.900474
108	K	Hspa8	1	5.57e-07	179.51	2	VQVEYK(1)GETK	-0.47814	6	0.854702	1.33163	1.09894	1.03263	0.944618	0.786429	1.189	0.342258
159	K	Hspa8	1	8.5e-28	199.82	2	QATK(1)DAGTIAGLNVLR	0.064429	6	1.08007	0.843293	1.13003	0.918958	1.01601	1.11693	1	0.969378
126	K	Hspa8	1	0.000513374	88.552	3	SFYPEEVSSMVLTK(1)MK	-0.23106	4	0.28314	1.43303		0.882994	1.31077		0.782	0.594136
46	K	Vamp3	1	0.00194891	103.7	2	DQK(1)LSELDDR	-0.085454	4	0.921723	1.13529	1.19971	0.889674	0.924425	1.02809	1.146	0.221982
39	K	Vamp3	1	0.0130662	76.1	2	VNVDK(1)VLER	-0.17573	6	0.731676	1.03237	0.890286	0.942878	1.02727	1.43096	0.78	0.210078
102	K	Tpt1	0.999999	0.00357891	73.781	3	GK(1)LEEQKPER	0.8065	3	1.35656		0.870072	0.992587	0.887176	0.969572	1.172	0.486504
107	K	Tpt1	1	0.0121996	95.531	2	LEEQK(1)PER	0.27066	3	1.02774	0.87676	1.09588	1.15522	0.798351	1.08727	0.987	0.970969
72	K	Mpc1	1	0.0123917	94.407	2	FAYK(1)VQPR	0.21208	5	0.877535	0.937917	0.855601	1.45364	0.865097	0.94614	0.818	0.342547
46	K	Mpc1	1	0.0217155	75.378	2	K(1)SPEIISGR	-0.42362	3	0.973456		1.07046	1.23753	0.908933	0.777599	1.048	0.740788
473	K	Hspd1	1	1.53e-05	134.25	2	ALK(1)IPAMTIAK	-0.21708	48	1.09682	1.28796	0.647407	1.11069	0.869085	1.03845	1.005	0.896322
481	K	Hspd1	1	6.53e-13	136.49	3	IPAMTIAK(1)NAGVEGSLIVEK	-0.080071	8	1.00964	0.734179	1.19993	0.926353	1.2196	0.999991	0.936	0.655364
58	K	Hspd1	1	6.49e-11	130.83	2	ALMLQGVDLLADAVAVTMGPK(1)GR	3.4463	7	1.15776	1.64445	0.648108	0.791341	0.932707	0.967396	1.282	0.548282
462	K	Hspd1	0.991038	5.32e-05	89.511	3	CIPALDSLK(0.009)PANEDQK(0.991)IGIEIIK	0.89853	6	0.825569	1.08612	1.08103	0.986587	1.21697	0.853284	0.979	0.899559
469	K	Hspd1	1	0.0214754	89.142	2	IGIEIIK(1)R	-0.8376	1	1.11458	0.84294	1.06746	0.912052	1.15645	1.01164	0.982	0.861078
359	K	Hspd1	1	0.00301306	109.86	2	DDAMLLK(1)GK	-0.21659	15	1.43289	0.994111	0.720278	1.00941	1.02235	0.933417	1.061	0.921582
191	K	Hspd1	1	6.25e-11	171.85	2	DIGNIISDAMK(1)K	0.29701	10	0.938817	0.975616	1.29661	0.714802	1.17276		1.134	0.566425
523	K	Hspd1	1	0.000368099	124.98	2	GIIDPTK(1)VVR	0.25565	6	1.04389	0.887184	1.00526	0.723049	1.09513	1.39614	0.914	0.78707
202	K	Hspd1	1	0.00265439	117.4	2	GVITVK(1)DGK	-0.50535	6	1.08974	1.06231	0.884446	1.22146	0.929801	0.833479	1.017	0.851778
156	K	Hspd1	1	7.86e-11	155.15	2	GVMLAVDAVIAELK(1)K	-1.1749	33	1.10974	0.98068	1.1378	0.866751	0.978128	1.0508	1.115	0.204994
157	K	Hspd1	0.817519	4.24e-10	121.62	3	K(0.818)QSK(0.182)PVTTPEEIAQVATISANGDK	1.2392	1	1.17371
389	K	Hspd1	0.998141	1.65e-39	196.81	3	IQEITEQLDITTSEYEK(0.002)EK(0.998)LNER	-0.44474	7	0.997406	0.814734	1.14191	1.0057	1.22044	0.885003	0.95	0.718033
133	K	Hspd1	1	0.000280428	121.83	2	ISK(1)GANPVEIR	0.69048	6	1.06248	1.41849	0.887048	1.07626	0.8259	0.790446	1.251	0.269178
250	K	Hspd1	1	1.02e-18	161.86	3	K(1)ISSVQSIVPALEIANAHR	0.41122	7	1.15778	0.984047	0.9729	0.678528	1.21757	1.15953	1.019	0.815825
269	K	Hspd1	1	2.14e-37	191.37	3	K(1)PLVIIAEDVDGEALSTLVLNR	1.8124	54	1.02523	0.973261	0.952873	0.986221	1.07663	1.06111	0.945	0.179103
160	K	Hspd1	1	5.44e-07	109.39	3	QSK(1)PVTTPEEIAQVATISANGDK	2.2053	3		0.982989		0.79076	1.09603		1.042
180	K	Hspd1	1	9.68e-11	104.09	3	PVTTPEEIAQVATISANGDK(1)DIGNIISDAMK	-0.94628	2	1.34813				0.858258		1.571
396	K	Hspd1	1	0.000332419	110.84	2	LAK(1)LSDGVAVLK	-1.0021	6	1.01457	0.974009	1.20426	0.822926	1.14146	0.963462	1.091	0.470701
292	K	Hspd1	1	8.22e-06	141.2	2	LK(1)VGLQVVAVK	0.079656	5	0.917032	0.738145	1.21373	0.895947	1.27479	1.04646	0.892	0.517947
301	K	Hspd1	1	1.29e-08	132.14	2	VGLQVVAVK(1)APGFGDNR	0.37268	5	0.990063	0.894419	1.06188	0.746541	1.03785	1.41029	0.922	0.805511
96	K	Hspd1	1	1.37e-14	120.13	3	NIGAK(1)LVQDVANNTNEEAGDGTTTATVLAR	-0.68571	1	0.91481	0.932942	1.57886		1.2382	0.630847	1.222	0.5601
125	K	Hspd1	1	0.00763746	88.948	2	SIAK(1)EGFEK	-0.0026	6	0.93666	0.799782	1.2779	1.27118	0.844093	0.870819	1.009	0.968193
72	K	Hspd1	1	5.85e-19	193.73	2	TVIIEQSWGSPK(1)VTK	-0.035815	5	0.911738		1.01849	0.820898	0.894532	1.43049	0.92	0.82874
75	K	Hspd1	1	0.00180453	142	2	VTK(1)DGVTVAK	-0.64139	6	0.968763	0.965794	1.14186	1.01613	1.00836	0.965118	1.029	0.677798
6	K	Cplx1	1	0.000286879	90.653	2	MEFVMK(1)QALGGATK	1.1712	1			0.849348	0.723625		1.37079	0.811
14	K	Cplx1	1	0.00014629	121.83	2	QALGGATK(1)DMGK	0.61152	6	0.774823	0.735906	0.96275	1.24216	1.20066	1.05726	0.707	0.0213902
54	K	Cplx1	1	0.0130822	90.37	2	YAK(1)MEAER	-0.30456	3	0.910711	0.9173	0.979966		0.962904	1.52541	0.752	0.233629
11	K	Ywhaz	1	0.00328703	113.26	2	AK(1)LAEQAER	-1.9066	6	0.915055	1.1027	1.02626	1.05057	1.14297	0.805961	1.015	0.85823
85	K	Ywhaz	1	0.00493194	127.02	2	EK(1)IETELR	-0.28292	8	1.05544	0.732311	1.08685	1.12661	1.09567	0.945251	0.908	0.47237
115	K	Ywhaz	1	2.41e-05	102.62	2	FLIPNASQPESK(1)VFYLK	0.31838	1
120	K	Ywhaz	1	0.0170585	74.517	2	VFYLK(1)MK	-0.25534	12	0.890144	1.5815	0.928948	0.912891	0.902866	0.867596	1.267	0.33911
157	K	Ywhaz	1	2.33e-48	240.59	2	GIVDQSQQAYQEAFEISK(1)K	0.079492	12	0.957102	0.903795	0.97603	0.975805	0.939549	1.32389	0.876	0.336864
158	K	Ywhaz	1	1.98e-06	163.16	2	K(1)EMQPTHPIR	-0.15342	11	1.02322	0.821896	0.670505	1.6023	0.750992		0.713	0.445203
3	K	Ywhaz	1	0.000200593	131.06	2	MDK(1)NELVQK	-1.4956	12	1.16777				1.01316		1.153
9	K	Ywhaz	1	3.43e-20	236.92	2	NELVQK(1)AK	0.55587	17	0.924465	1.06559	0.744919	1.58465	0.840437	0.74354	0.863	0.716845
68	K	Ywhaz	1	3.76e-11	163.12	2	VVSSIEQK(1)TEGAEK	0.054354	3	1.00239	1.0254	1.09952	0.790018	1.28768	0.916503	1.044	0.68566
138	K	Ywhaz	1	1.31e-06	147.12	2	YLAEVAAGDDK(1)K	-0.69587	13	1.17361	0.913494	1.21136	1.12876	0.920749	0.713896	1.194	0.30773
49	K	Dynll2	1	0.00955909	53.967	3	K(1)YNPTWHCIVGR	-0.54744	1			1.11319	0.925369	0.824015		1.273
36	K	Dynll1	1	0.021916	41.092	3	YNIEK(1)DIAAHIK	-0.35289	1		1.5816	0.735217			0.818847	1.415
32	K	Gng2	1	3.44e-05	97.284	3	VSK(1)AAADLMAYCEAHAK	-0.37266	6	0.824914	1.06481	1.05361	0.892677	1.12143	1.1211	0.939	0.599331
52	K	Ppp3ca	1	0.0252316	69.628	2	AHLMK(1)EGR	0.28775	2	0.654391	1.42649	0.624043	1.08023	1.16931		0.802	0.455402
10	K	Ppp3ca	1	0.00209102	86.898	2	AIDPK(1)LSTTDR	-0.52602	6	1.07035	0.998456	1.10892	1.18688	0.815216	0.85645	1.112	0.383006
40	K	Ppp3ca	1	4.87e-05	135.83	2	EVFDNDGK(1)PR	0.083651	6	0.888151	1.22846	1.07443	0.917572	0.958273	1.01718	1.103	0.412722
219	K	Ppp3ca	1	0.0017544	54.441	3	FK(1)EPPAYGPMCDILWSDPLEDFGNEK	-1.5767	1			1.05932
466	K	Ppp3ca	1	0.000692679	77.222	3	GFSPQHK(1)ITSFEEAK	-0.42496	6	1.09978	1.11187	0.979865	0.823731	1.17256	0.937135	1.088	0.446307
474	K	Ppp3ca	1	0.00467807	78.342	2	ITSFEEAK(1)GLDR	-0.16467	6	0.764699	1.03137	1.31265	1.00749	1.02369	0.907615	1.058	0.844779
32	K	Ppp3ca	1	7.61e-08	141.46	3	LTAK(1)EVFDNDGKPR	0.6313	3	1.04124	1.41873	1.05215	1.03542	0.713063	0.815381	1.37	0.101045
47	K	Ppp3ca	1	0.0055011	81.594	2	VDILK(1)AHLMK	0.22591	11	0.621007	1.14569	1.17881	1.14805	0.851488	1.05137	0.965	0.780251
4	K	Phb	1	0.00110217	94.85	2	AAK(1)VFESIGK	-0.47649	6	1.18043	1.12576	1.17482	0.814865	0.900607	0.952282	1.305	0.00505774
186	K	Phb	1	3.53e-59	276.41	2	EFTEAVEAK(1)QVAQQEAER	0.3655	8	1.33481	0.812199	1.09305	0.676541	1.00783	1.27598	1.094	0.6835
202	K	Phb	1	4.85e-07	180.45	2	FVVEK(1)AEQQK	0.24515	11	1.04161	1.04244	0.8809	1.17468	0.965134	0.922858	0.968	0.763602
208	K	Phb	1	5.03e-06	141.88	2	K(1)AAIISAEGDSK	-0.596	7	0.747138	0.954045	0.921979	1.30191	0.929099	1.10793	0.786	0.127531
128	K	Phb	1	4.82e-13	147.24	3	VLPSITTEILK(1)SVVAR	-0.14816	9	1.16	1.00716	1.15065	0.805945	0.973445	1.04932	1.173	0.146486
86	K	Actc1	1	9.6e-43	191.41	5	YPIEHGIITNWDDMEK(1)IWHHTFYNELR	0.78746	11	1.14826	0.771479	1.49011	0.601434	1.32911	0.854733	1.224	0.503237
11	K	Ywhaq	1	0.00328703	113.26	2	AK(1)LAEQAER	-1.9066	6	0.915055	1.1027	1.02626	1.05057	1.14297	0.805961	1.015	0.85823
85	K	Ywhaq	1	0.0116177	98.933	2	EK(1)VESELR	-1.3713	3	0.953067	0.871109	0.910452	1.45537	1.00453	0.745401	0.853	0.566149
80	K	Ywhaq	1	0.0116989	98.458	2	LQLIK(1)DYR	0.43892	6	1.00528	1.19811	1.37595	0.887746	0.71995	0.931225	1.41	0.0470814
124	K	Ywhab	1	0.0185664	70.912	2	MK(1)GDYFR	0.26351	5	1.02832	0.79223	1.02086	1.19043		0.983465	0.871	0.364707
9	K	Ywhaq	1	0.0108113	103.02	2	TELIQK(1)AK	0.027188	6	0.78792	1.09234	0.883004	1.36037	0.8928	0.934149	0.867	0.461754
336	K	Tuba4a	1	0.000675112	99.215	2	DVNAAIAAIK(1)TK	-0.16505	6	0.902473	1.43898	1.11287	0.745165	0.969479	0.963666	1.29	0.203619
326	K	Tuba4a	1	3.65e-05	107.09	2	GDVVPK(1)DVNAAIAAIK	-0.47903	4	0.921792	1.00044	1.1532	0.701415	1.07915	1.2894	1.002	0.88885
112	K	Tuba4a	1	8.3e-28	200.13	3	GHYTIGK(1)EIIDPVLDR	-0.72943	8	0.791532	0.936092	1.20028	0.645042	1.30724	1.25925	0.912	0.830975
60	K	Tuba4a	1	6.41e-22	159.78	3	TIGGGDDSFTTFFCETGAGK(1)HVPR	0.090452	5		1.04912	1.01727	0.619337	1.14517	1.18684	1.05	0.763237
336	K	Tubb4b	1	4.58e-05	77.053	3	EVDEQMLNVQNK(1)NSSYFVEWIPNNVK	-0.38569	4	0.533216	1.69073	0.678766	0.8746	1.08938	1.17762	0.924	0.606944
362	K	Tubb4b	1	7.29e-18	153.24	2	GLK(1)MSATFIGNSTAIQELFK	-0.70581	1				0.817661
58	K	Tubb4b	1	3.15e-38	234.3	3	INVYYNEATGGK(1)YVPR	0.37671	12	0.684271	1.17456	0.932175	1.07775	0.954758	1.19196	0.866	0.386372
252	K	Tubb4b	1	1.77e-07	169.12	2	K(1)LAVNMVPFPR	-0.3515	3		0.871146	0.959551	0.605514	1.21399	1.36881	0.861	0.799319
324	K	Tubb4b	1	3.79e-08	131.43	3	MSMK(1)EVDEQMLNVQNK	-0.35509	7	0.478798	1.18513	1.32829	1.53779	0.50222	0.855061	1.034	0.927774
216	K	Tubb4b	1	1.48e-08	107.72	3	TLK(1)LTTPTYGDLNHLVSATMSGVTTCLR	-0.58318	1						1.04384
573	K	Prkcb	1	0.005625	90.827	2	EAVAICK(1)GLMTK	-0.083535	3		1.06794	1.13805	0.969245	0.813738	0.945411	1.213	0.078582
143	K	Ywhah	1	1.32e-06	135.99	2	K(1)NSVVEASEAAYK	0.24755	6	1.14368	0.837231	1.04042	1.10775	0.976518	0.954626	0.994	0.913326
62	K	Kpnb1	1	0.000503532	87.568	2	VAAGLQIK(1)NSLTSK	-0.42266	2	0.549208	1.42765	1.09163	1.02552	0.929196	0.99396	1.041	0.911705
1420	K	Plxna2	1	0.0138431	49.097	2	NLENK(1)NHPK	0.019905	1	0.78052	0.64131		1.40092		1.04878	0.58	0.0913366
224	K	Sycp3	1	0.0252749	49.59	2	K(1)EMAMLQK	-1.0028	1	0.608719	1.90396		0.831254	0.638245		1.71	0.573139
150	K	Pebp1	1	0.00921491	148.07	2	FK(1)VETFR	-0.028472	7	0.99934	1.01388		0.898375	1.15739	0.966981	0.999	0.964088
226	K	Idh3g	1	1.32e-55	266.93	2	ANIMK(1)LGDGLFLQCCR	-0.24425	34	0.999743	0.775774	0.997098	0.999213	1.19197	1.1025	0.842	0.147275
159	K	Idh3g	1	1.14e-06	171.85	3	HK(1)DIDILIVR	0.31391	20	1.099	0.835938	1.05497	0.872322	1.23668	1.01247	0.958	0.778194
74	K	Idh3g	1	5.94e-05	81.949	4	HTVTMIPGDGIGPELMLHVK(1)SVFR	-1.0531	4	1.22642	0.700118	1.3576
206	K	Idh3g	1	2.61e-21	212.09	2	IAEYAFK(1)LAQESGR	-1.5879	10	1.14238	0.911601	1.1487	0.699172	1.0301	1.24052	1.078	0.62728
350	K	Idh3g	1	7.88e-73	220.82	3	K(1)AVLASMDNENMHTPDIGGQGTTSQAIQDIIR	-0.11294	19	1.1541	1.11616	1.11614	0.64122	1.09688	1.06159	1.21	0.277988
340	K	Idh3g	1	1.08e-29	153.01	3	NIANPTATLLASCMMLDHLK(1)LHSYATSIR	3.242	14	0.964155		0.954516	0.99234	1.07648	1.03965	0.926	0.0881385
149	K	Idh3g	1	2.49e-57	251.02	3	TSLDLYANVIHCK(1)SLPGVVTR	0.26535	11	1.02248	0.962604	1.04694	0.841606	1.13235	1.10849	0.984	0.937192
115	K	Idh3g	1	0.000505764	68.82	3	VALK(1)GNIETNHNLPPSHK	-0.37943	7				1.62783	0.686384	0.342668
221	K	Idh3g	1	6.75e-08	175.93	2	VTAVHK(1)ANIMK	-0.56969	23	1.29957	0.623291	0.520743	1.55556	1.15088	0.79066	0.699	0.302673
191	K	Cct2	1	0.00764586	53.592	3	LK(1)GSGNLEAIHVIK	0.77955	1	1.00032		1.29183	0.772929	0.99087		1.3	0.279981
522	K	Cct2	1	0.00309538	101.64	2	VDNIIK(1)AAPR	0.55356	4	0.817419		0.929882	1.20754		0.990535	0.795	0.195092
319	K	Cct4	1	0.00124606	68.83	2	DALSDLALHFLNK(1)MK	-0.72223	5		1.0947	1.07782	0.916051		0.844587	1.234	0.0363222
223	K	Cct5	1	0.00971314	107.9	2	LEDTK(1)LIK	-0.10959	1	1.10597	0.999552	1.20005	1.07522	0.850423	0.839962	1.195	0.13108
5	K	Cct6a	1	0.00549647	70.525	2	AAVK(1)TLNPK	-0.32734	5	0.956483	1.23255	1.12235	1.0676	0.922862	0.750223	1.208	0.199232
377	K	Cct6a	1	0.0016954	92.062	2	SVTLLVK(1)GPNK	-0.54453	4	1.09709	0.791145	1.10361	1.04624	0.986451	1.04831	0.971	0.734901
381	K	Cct3	1	0.00722215	72.434	2	GASK(1)EILSEVER	-0.80419	1	1.27717	0.66147	1.22872	0.991642	1.08057	0.867325	1.078	0.876485
354	K	Ap2m1	1	0.00024082	123.5	2	ASENAIVWK(1)IK	0.13572	5	1.15163	0.812454	1.40023		1.16899	0.788906	1.146	0.640816
224	K	Ap2m1	1	0.0180578	79.469	2	IVIEK(1)QGK	0.29358	4	0.909339	0.938704	1.127	1.03193	0.890437	1.16175	0.965	0.75077
238	K	Ap2m1	1	0.000133924	82.007	3	SGK(1)QSIAIDDCTFHQCVR	-0.85011	1	0.696268		1.21943	0.757707	1.04874	1.34511	0.912	0.751211
312	K	Ap2m1	1	0.000558188	112.75	2	SNFK(1)PSLLAQK	-0.016657	2	0.678856	1.10302	0.890589	1.13756	0.832799	1.35952	0.803	0.335499
59	K	Ap2m1	1	0.0214127	89.369	2	TSFFHVK(1)R	-0.50922	4	1.17344	1.07441	0.936718	1.06454	0.964274	0.860016	1.102	0.34173
281	K	Ap2m1	1	0.00190135	104.2	2	TTK(1)DIILPFR	-1.3565	2	1.18167	1.11337	0.963446	0.662866	1.21288	1.04258	1.117	0.511142
410	K	Ap2m1	1	0.00403731	59.864	3	VFEPK(1)LNYSDHDVIK	0.57598	4	1.06482		1.08814	0.864779	1.01607		1.145	0.231166
405	K	Ap2m1	1	0.0120353	96.492	2	YLK(1)VFEPK	0.73529	5	0.727842	1.15829	1.08965	1.15752	0.841203	1.03012	0.982	0.873767
178	K	Isoc2a	1	0.000785556	97.813	3	DASHPQFK(1)EIQK	0.3773	4	0.957321	1.04407	0.808927	1.62043	0.7141	0.758005	0.909	0.925901
26	K	Isoc2a	1	5.08e-21	178.58	2	ILPESSILFLCDLQEK(1)FR	-0.22327	15	0.756516	1.21112	0.889869	1.00516	0.959284	1.22067	0.897	0.477891
243	K	Nptn	1	0.00754728	85.731	2	AAPDITGHK(1)R	-0.19239	2	1.07728				1.09089		0.988
147	K	Nptn	1	4.61e-05	129.85	2	AQATISVLQK(1)PR	1.1383	6	1.47827	0.844169	1.10998	0.809194	0.935989	1.00465	1.248	0.314719
112	K	Csrp1	1	0.00290724	96.668	2	FAQK(1)IGGSER	0.029896	6	1.03837	0.966103	1.26667		0.757581	1.29297	1.063	0.715359
173	K	Csrp1	1	0.00253167	98.997	2	GCYAK(1)NFGPK	-0.037072	6	0.917406	0.922294	1.04907	1.0458	1.16055	0.950439	0.915	0.294394
168	K	Csrp1	0.99997	0.000989399	66.874	3	GLESTTLADKDGEIYCK(1)GCYAK	-0.11725	3	1.15249	1.58227			0.638387	0.900471	1.777	0.132336
42	K	Csrp1	1	5.16e-06	105.06	3	K(1)NLDSTTVAVHGEEIYCK	0.19808	6	0.761754	1.34061	1.07775	0.775445	1.18569	0.959654	1.089	0.737715
511	K	Crmp1	1	0.00129464	58.284	3	GMYDGPVYEVPATPK(1)HAAPAPSAK	-0.027341	2		0.947189		1.05656	0.80306		1.019
416	K	Crmp1	1	0.01473	54.524	2	IAVGSDADVVIWDPDK(1)MK	0.41676	1	0.900188	0.911672			1.36695		0.663
463	K	Crmp1	1	5.31e-32	212.9	2	IVFEDGNISVSK(1)GMGR	-0.19277	5	1.06406	0.818095	1.29769	0.704026	0.983981	1.29881	1.065	0.74959
472	K	Crmp1	1	0.000157361	120.06	2	K(1)PFPEHLYQR	0.34922	11	1.24004	0.892903	1.12572	0.957741	1.04862	0.84581	1.143	0.331093
7	K	Crmp1	1	0.01656	48.188	3	K(1)SIPHITSDR	-1.6196	2			1.38219	0.702593	0.842686		1.789
487	K	Crmp1	1	0.000319758	98.156	3	SK(1)VFGLHSVSR	-0.55271	6	0.850419	1.0006	1.08949	1.2319	0.969283	0.852037	0.963	0.823586
525	K	Crmp1	1	0.00515713	62.408	3	SSPSK(1)HQPPPIR	2.6128	5	0.916981	1.03471	1.31161	0.90572		0.91595	1.194	0.308037
41	K	Atp5pf	1	5.66e-09	155.53	2	ELDPVQK(1)LFVDK	0.44122	6	1.17665	0.976731	1.15322	0.828629	0.794307	1.21908	1.163	0.323013
46	K	Atp5pf	1	0.0259571	118.01	2	LFVDK(1)IR	0.59406	9	1.05809	0.69536	1.23746	1.08595	1.04938	0.931436	0.975	0.788432
99	K	Atp5pf	1	9.53e-07	142.76	2	FDDPK(1)FEVIDKPQS	0.34932	6	1.06771	0.92891	1.21728	0.783103	1.08121	1.0619	1.098	0.493597
105	K	Atp5pf	1	0.0067838	93.195	2	FEVIDK(1)PQS	-0.18369	5	0.702597	1.02842		1.21541	0.950942	1.02533	0.814	0.28817
892	K	Smarcc1	1	0.0263542	43.297	2	IK(1)SLVALLVETQMK	1.5701	1						1.04384
62	K	Wbp2	1	0.0136665	86.953	2	VIFLSK(1)GK	-0.12415	6	0.889144	1.04174	1.40217	0.944671	1.00656	0.79625	1.213	0.298712
335	K	Sirpa	1	2.24e-19	164.2	3	EDVVFTCQVK(1)HDQQPAITR	0.21566	6	0.779042	1.16466	0.753175	1.39462	0.781357	1.06904	0.831	0.461012
112	K	Fh	1	1.97e-57	253.06	3	AAAEVNQEYGLDPK(1)IASAIMK	2.6375	25	1.09502	1.33004	0.857652	0.944117	0.999388	0.868349	1.167	0.351241
119	K	Fh	1	3.4e-47	246.25	2	IASAIMK(1)AADEVAEGK	-1.2236	29	1.19729	0.943165	0.751356	0.868456	1.12316	1.23905	0.895	0.528898
128	K	Fh	1	1.24e-42	179.63	4	AADEVAEGK(1)LNDHFPLVVWQTGSGTQTNMNVNEVISNR	-0.32453	8	1.16556	0.619293	1.36705	0.445424	1.11768	1.53152	1.019	0.855401
169	K	Fh	0.87089	2.02e-05	94.837	4	AIEMLGGELGSK(0.871)K(0.129)PVHPNDHVNK	-0.053605	10	0.775412		0.773395	1.41691	1.21047	0.70521	0.697	0.326575
170	K	Fh	1	2.68e-26	250.94	2	K(1)PVHPNDHVNK	1.2451	19	1.30997	0.851584	0.845826	1.19288	1.04204	0.807546	0.988	0.916325
180	K	Fh	1	4.96e-107	265.05	4	KPVHPNDHVNK(1)SQSSNDTFPTAMHIAAAVEVHK	0.18693	81	0.897703	1.10766	0.757838	1.266	0.770609	1.19147	0.856	0.491579
227	K	Fh	1	0.000312785	126.41	2	EFAQVIK(1)IGR	0.38707	5	0.995957	0.850067	1.15805	1.0336	0.988449	1.03951	0.981	0.783471
499	K	Fh	1	8.44e-39	207.39	2	ETAIELGYLTAEQFDEWVK(1)PK	0.99253	14	0.913485	1.05541	1.08436	0.743032	1.12533	1.20846	0.992	0.947122
501	K	Fh	0.89528	1.04e-16	135.01	4	ETAIELGYLTAEQFDEWVK(0.105)PK(0.895)DMLGPK	-0.30319	10	1.22251	1.07926	0.498526	1.10343	1.10894		0.844	0.554079
289	K	Fh	1	0.000636211	118.06	2	IGFAEK(1)VAAK	-0.02735	15	1.09138	1.02329	1.0001	0.973787	0.87111	1.1342	1.046	0.571697
293	K	Fh	1	3.75e-18	161.76	3	VAAK(1)VAALTGLPFVTAPNK	-0.65196	14	0.593134	1.28074	0.645522	1.07789	1.14732	1.24927	0.725	0.19701
260	K	Fh	1	0.0126126	132.72	2	IK(1)AAMPR	2.5258	36	0.719981	1.64483	0.683073	1.47385	0.0568037	1.35758	1.055	0.586996
202	K	Fh	1	3.51e-20	139.04	4	SQSSNDTFPTAMHIAAAVEVHK(1)VLLPGLQK	-0.1029	12	1.01005	1.06556	0.950156	0.94807		1.10431	0.983	0.841576
218	K	Fh	1	0.00290773	96.665	2	LHDALSAK(1)SK	-1.5257	10	1.38101	1.06526	0.575825	0.823851	1.54574	0.745386	0.97	0.917868
220	K	Fh	1	0.0164266	116.25	2	SK(1)EFAQVIK	-0.081188	7	0.437397	0.587763	3.78649	0.734829	0.348431	0.253782	3.599	0.292791
464	K	Fh	1	6.6e-15	134.34	3	LMNESLMLVTALNPHIGYDK(1)AAK	-0.2139	5	1.22671	1.03224	0.95228	0.917165	0.898495	1.09591	1.103	0.380042
210	K	Fh	1	4.82e-28	205.46	2	VLLPGLQK(1)LHDALSAK	0.59794	15	1.10567	0.838456	0.959925	0.858589	1.13253	1.22305	0.904	0.510226
77	K	Fh	1	1.85e-13	190.26	2	STMNFK(1)IGGATER	0.21909	161	1.06592	0.998584	0.603188	1.55682	0.854547	0.845603	0.819	0.527184
58	K	Fh	1	1.51e-06	101.3	2	VEFDTFGELK(1)VPTDK	1.3188	6	0.999085	1.21459	0.974393	0.915064	1.03954	0.950081	1.098	0.321606
63	K	Fh	1	1.67e-12	169.52	2	VPTDK(1)YYGAQTVR	-0.055218	3	1.22938	1.08108	0.779351	0.891879	1.29099	0.840752	1.022	0.911638
105	K	Lypla1	1	1.66e-06	128.08	2	ALIDQEVK(1)NGIPSNR	-0.4249	4	0.817682	1.04441	0.863595	1.05047	1.4552	0.788202	0.828	0.442175
224	K	Lypla1	1	6.19e-05	131.06	2	HFIDK(1)LLPPID	-0.32883	6	0.539437	1.22925	0.653869	1.11393	1.26534	1.17229	0.682	0.15088
25	K	Dtymk	1	0.00319036	59.003	3	TTQGLK(1)LVTALCASGHR	-0.71736	2		0.780784				1.30364	0.599
58	K	Tubb5	1	9.12e-29	211.46	3	ISVYYNEATGGK(1)YVPR	0.78521	12	0.953084	0.817051	1.26734	1.25372	0.808749	0.90816	1.023	0.905987
83	K	Uqcrh	1	4.9e-09	196.88	2	DHCVAHK(1)LFK	-0.32997	16	0.779634	0.873321	1.13431	1.3299	0.822678	1.02534	0.877	0.522459
40	K	Uqcrh	1	1.48e-35	265.58	2	EHCEQLEK(1)CVK	-0.35293	1	1.03579	0.961433	0.815734	1.40095	1.00281	0.745722	0.893	0.686574
142	K	Prdx5	1	8.36e-05	191.17	3	AHQAEGK(1)VR	0.60503	13	1.25968	1.02235	1.03634			1.00725	1.098
82	K	Prdx5	1	0.000418806	92.063	2	K(1)GVLFGVPGAFTPGCSK	0.52659	2	0.847527		0.862405	0.964324	1.05667	1.29041	0.775	0.112034
71	K	Prdx5	1	0.000890807	164.96	2	K(1)VNLAELFK	0.16981	7	1.04663	1.04013	1.20679	0.827489	1.15633	0.844845	1.164	0.244144
79	K	Prdx5	1	6.05e-07	169.37	2	VNLAELFK(1)GK	1.4769	24	1.1059	0.98344	1.21773	0.792198	1.2644	0.771428	1.169	0.355196
155	K	Prdx5	1	1.75e-65	214.16	4	LLADPTGAFGK(1)ATDLLLDDSLVSLFGNR	0.23008	14	0.595356	1.29433	0.711814	1.38916	1.16959	0.747894	0.787	0.424829
112	K	Prdx5	1	2.79e-13	155.86	2	THLPGFVEQAGALK(1)AK	-0.65279	12	1.44521	0.956864	0.795092	0.890068	0.967898	1.09489	1.083	0.797726
70	K	Prdx5	1	2.79e-20	172.99	3	VGDAIPSVEVFEGEPGK(1)K	0.43652	12	1.089	1.00142	0.923273	0.988641	1.0675	1.01166	0.982	0.730037
205	K	Apoa1	1	0.000844487	69.485	3	LAELK(1)SNPTLNEYHTR	0.10811	2	1.74759	1.29242	1.03389		0.294106		4.617
129	K	Apoa1	1	0.00520336	82.749	2	VQPYLDEFQK(1)K	0.96006	1	1.73522	1.21969	1.10816	0.247056			5.482
236	K	Vcp	1	0.0217246	74.439	2	AIGVK(1)PPR	1.8768	1	1.06392	0.878132	1.32286
18	K	Vcp	1	0.00175653	90.696	2	GDDLSTAILK(1)QK	0.70312	4
60	K	Vcp	1	0.00937649	83.206	2	GDTVLLK(1)GK	0.21073	5	1.0915		1.0366	0.922428	1.12586	0.88362	1.089	0.425422
312	K	Vcp	1	0.000908622	81.494	2	NAPAIIFIDELDAIAPK(1)R	-0.13863	1					1.00806
658	K	Vcp	1	0.00436064	106.43	2	VAILK(1)ANLR	0.086995	6	0.84119	1.30687	1.03352	0.837902	0.909514	1.17271	1.09	0.648435
125	K	Uba1	1	0.00680646	110.63	2	EEDIGK(1)NR	-0.25222	2
593	K	Uba1	1	0.00010845	128.17	2	K(1)PLLESGTLGTK	0.15532	5	0.905401	1.57277	1.15491	0.892115	0.761952	0.812575	1.473	0.0938934
528	K	Uba1	1	0.00173206	91.584	2	LK(1)SDTAAAAVR	-0.2261	4	0.88341	0.777579	1.0411	1.22273	1.12877	0.940886	0.821	0.157886
526	K	Uba1	1	0.0225837	73.26	2	PWDVTK(1)LK	-0.64184	1	1.01978	1.14966		0.805728	1.04816		1.17	0.374167
427	K	Atp5f1a	1	1.11e-06	172.23	2	AMK(1)QVAGTMK	3.7566	76	1.66473	0.675136	0.516877	1.57809	0.873347	0.676281	0.913	0.734781
434	K	Atp5f1a	1	0.00565611	58.752	3	QVAGTMK(1)LELAQYR	-0.33093	1	1.03567		1.06862	0.711989	1.30768	0.982099	1.052	0.746214
305	K	Atp5f1a	1	9.16e-32	244	3	DNGK(1)HALIIYDDLSK	0.91822	31	1.45007	0.803955	0.917115	0.971479	0.986884	1.00029	1.072	0.849388
316	K	Atp5f1a	1	7.08e-06	106.42	3	HALIIYDDLSK(1)QAVAYR	1.0216	6	0.99691	0.783241	1.03623	0.883363	1.20141	1.19709	0.858	0.325675
194	K	Atp5f1a	1	2.1e-12	141.13	3	EPMQTGIK(1)AVDSLVPIGR	0.41188	4	1.05464	1.14251	0.932491	0.888586	0.990074	1.09936	1.051	0.589204
239	K	Atp5f1a	1	2.54e-19	204.07	2	RFNDGTDEK(1)K	-1.0831	55	1.42615	0.696513	0.776514	1.14047	0.915587	1.12608	0.911	0.58058
123	K	Atp5f1a	1	2.79e-35	170.49	3	GMSLNLEPDNVGVVVFGNDK(1)LIK	-0.16348	9	0.716325	1.47678	0.433036	1.23316	0.56029	1.56188	0.783	0.577785
126	K	Atp5f1a	1	0.00312577	114.28	2	LIK(1)EGDVVK	0.10349	13	1.40818	0.771876	0.941088	0.952834	1.04765	1.00701	1.038	0.975672
167	K	Atp5f1a	1	0.0015466	150.17	2	GPIGSK(1)TR	0.26681	13	0.755779	0.916037	1.09012	1.40063	0.869547	0.908369	0.869	0.529298
498	K	Atp5f1a	1	2.19e-06	159.28	2	GYLDK(1)LEPSK	0.46333	12	0.992272	1.09116	1.02683	1.01481	0.935974	1.00831	1.051	0.261017
503	K	Atp5f1a	1	0.0100596	106.36	2	LEPSK(1)ITK	0.28655	3	1.1887	0.875037	1.03183	1.01549	0.899547	1.08256	1.033	0.805695
539	K	Atp5f1a	1	2.63e-06	154.49	2	SDGK(1)ISEQSDAK(1)LK	0.21666	20	1.67533	0.00288355	1.56963	0.0126598	1.81822	1.32459	1.029	0.869654
541	K	Atp5f1a	1	4.62e-15	166.97	2	LK(1)EIVTNFLAGFEP	-0.30935	16	1.05329	1.11107	1.04326	0.819425	1.13217	0.964131	1.1	0.337904
506	K	Atp5f1a	1	8.46e-48	211.93	4	ITK(1)FENAFLSHVISQHQSLLGNIR	0.88773	12	1.17406	1.19035	1.1213	0.697426	1.02456	0.96739	1.296	0.0874551
472	K	Atp5f1a	1	0.01448	50.498	3	LTELLK(1)QGQYSPMAIEEQVAVIYAGVR	2.5158	1					1.00806
252	K	Atp5f1a	1	0.00623815	80.239	2	LYCIYVAIGQK(1)R	1.1217	1		1.00319	1.10324	0.895409	1.26145	0.675395	1.116	0.592236
218	K	Atp5f1a	1	0.000623923	85.522	2	QTGK(1)TSIAIDTIINQK	0.042524	1	0.904886	1.04635	1.49185	0.883345	0.969886	0.805519	1.295	0.204987
230	K	Atp5f1a	1	5.64e-06	125.28	3	TSIAIDTIINQK(1)R	-0.47455	4	0.946752	0.797515	1.25277		1.23416	1.06394	0.869	0.450261
531	K	Atp5f1a	1	7.16e-14	197.79	2	SDGK(1)ISEQSDAK(1)LK	0.21666	53	1.1556	1.06922	0.706736	1.0879	1.00034	1.04055	0.937	0.604972
261	K	Atp5f1a	1	0.000250678	186.09	2	STVAQLVK(1)R	-0.048784	15	1.25625	0.564657	1.01483	0.904403	0.989153	1.39995	0.861	0.537016
175	K	Atp5f1a	1	0.0282436	72.879	2	VGLK(1)APGIIPR	-0.14394	2	1.15408	0.889985	1.46752	0.733542	1.22173	0.695343	1.325	0.270548
161	K	Atp5f1a	1	2.4e-30	207.97	2	VVDALGNAIDGK(1)GPIGSK	0.42014	29	0.901821	0.641975	1.13823	1.15036	1.26761	0.913603	0.805	0.289978
149	K	Eif2ak2	1	0.0245341	64.42	2	QEAK(1)QLAAK	-0.24403	3	1.34293	0.751802	0.820356	1.08794	1.23455	0.838145	0.922	0.656992
298	K	Ckb	1	0.000148267	100.55	3	AGVHIK(1)LPHLGK	-0.045377	7	1.10583	0.469845	1.21096	1.07094	1.2529	0.949959	0.851	0.492731
304	K	Ckb	1	0.00060756	120.31	2	LPHLGK(1)HEK	-0.31966	10	1.17691	0.538807	1.0759	1.1627	1.31457	0.76958	0.86	0.571806
156	K	Ckb	1	1.42e-18	160.04	2	AIEK(1)LAVEALSSLDGDLSGR	-0.87766	9	0.901116	0.827975	1.18507	1.10082	1.16909	0.846551	0.935	0.660032
265	K	Ckb	1	2.96e-06	123.64	2	FCTGLTQIETLFK(1)SK	0.85718	3		0.978324		0.279042	1.73144		0.973
267	K	Ckb	1	2.02e-15	104.87	3	SK(1)NYEFMWNPHLGYILTCPSNLGTGLR	3.3481	2		1.0395
32	K	Ckb	1	0.000507785	58.858	3	FPAEDEFPDLSSHNNHMAK(1)VLTPELYAELR	-1.7021	1		1.05248				1.0308	1.021
313	K	Ckb	1	0.0197534	139.92	2	FSEVLK(1)R	-0.006224	4	0.928979	0.854782	1.05129	1.1557	1.09953	0.928646	0.89	0.266467
247	K	Ckb	1	0.000388163	116.52	2	GGNMK(1)EVFTR	0.37333	12	0.921774	1.05981	0.880368	1.20595	0.973821	0.963608	0.91	0.376034
223	K	Ckb	1	7.05e-05	88.945	4	GIWHNDNK(1)TFLVWINEEDHLR	-0.35963	12	1.45792	0.985123	1.11052	0.493442	1.22787	0.981535	1.315	0.331424
307	K	Ckb	1	0.000473227	163.64	3	HEK(1)FSEVLK	0.18653	11	0.700564	1.10225	0.869871	1.37236	0.854053	1.03964	0.818	0.354824
107	K	Ckb	1	6.12e-22	146.88	4	HGGYQPSDEHK(1)TDLNPDNLQGGDDLDPNYVLSSR	0.38459	3	1.3105	0.830887	1.24775	0.715063	0.998715	1.08666	1.21	0.387784
11	K	Ckb	1	3.46e-06	141.08	3	PFSNSHNTQK(1)LR	-0.61194	28	1.04246	0.694863	1.16991	0.938744	1.47768	0.756818	0.916	0.791557
196	K	Ckb	1	7.08e-18	132.96	3	SMTEAEQQQLIDDHFLFDK(1)PVSPLLLASGMAR	-0.46573	8		0.889056	1.07983	0.730434	1.02862	1.26478	0.977	0.988603
242	K	Ckb	1	2.1e-06	143.73	2	VISMQK(1)GGNMK	-0.15559	23	0.93233	1.0675	0.806499	1.2144	1.08542	0.892937	0.879	0.350871
177	K	Ckb	0.998473	0.00103446	51.632	4	YYALK(0.998)SMTEAEQQQLIDDHFLFDK(0.002)PVSPLLLASGMAR	-0.33074	1	0.752083	1.27518		0.844943		1.14732	1.018	0.987524
442	K	Pc	1	5.09e-08	174.41	3	DHPTAATK(1)MSR	0.26313	12	0.99971	0.851089	0.977463	1.11249	0.797697	1.3099	0.878	0.509648
992	K	Pc	1	0.00392255	109.21	2	ELEK(1)DLIDR	2.1693	5	0.925583	1.41502	0.849798		1.05639		1.007
1056	K	Pc	1	0.0141126	134.81	2	GK(1)TLHIK	-0.5452	6	0.853619	0.956944	0.857358	1.30081	1.10566	0.892574	0.809	0.154658
1061	K	Pc	1	1.03e-08	147.52	2	TLHIK(1)ALAVSDLNR	-0.70943	7	1.21208	0.956831	1.31922	0.720439	1.20484	0.756981	1.3	0.212071
319	K	Pc	1	4.95e-05	118.31	3	HGK(1)HYFIEVNSR	-0.4161	12	0.917371	0.897745	0.920908	1.13484	1.15031	0.998349	0.833	0.0169963
300	K	Pc	1	3.48e-38	211.13	2	LAK(1)QVGYENAGTVEFLVDK	0.35748	11	0.81118	1.01869	1.01232	0.840674	1.09222	1.31695	0.875	0.45937
316	K	Pc	1	4.21e-18	151.23	3	QVGYENAGTVEFLVDK(1)HGK	-0.22403	10	1.19297	0.707559		1.10094	1.05028	0.954685	0.918	0.601136
297	K	Pc	1	0.00250926	99.136	2	LTSDSVK(1)LAK	0.090319	11	0.879081	0.782132	0.889135	1.5222	0.992375	0.848838	0.758	0.24056
988	K	Pc	1	3.03e-05	111.63	2	PGASLPPLNLK(1)ELEK	-0.85001	5	1.04517	1.0693	0.998793	0.965001	1.01784	0.989656	1.047	0.14222
38	K	Pc	0.997517	0.0134736	66.568	3	RLEYK(0.002)PIK(0.998)K	0.20108	4	1.2454			1.08822	0.82005	0.829372	1.365
1090	K	Pc	1	3.8e-05	129.38	2	SILVK(1)DTQAMK	-0.40347	18	1.26181	0.957989	0.692799	1.24584	0.855282	1.02009	0.933	0.692698
1130	K	Pc	1	0.0119059	78.334	2	VAAGDK(1)VAK	-0.40779	4	0.762778	0.809518	1.08122	1.00455	1.13086	1.25293	0.783	0.114176
434	K	Pc	1	3.31e-06	122.63	3	VIAHGK(1)DHPTAATK	-0.3906	6	1.28806	0.782376	0.861457	1.03314	1.14794	0.975385	0.929	0.581939
1124	K	Pc	1	0.00136755	96.342	2	VIDIK(1)VAAGDK	0.21999	3			0.701445	1.38702	0.461453	1.23564	0.682
34	K	Atp5me	1	0.0275349	114.59	2	YSYLK(1)PR	-1.088	5	1.37118		0.892356	0.852673	1.01428	0.981617	1.192	0.437925
338	K	Acads	0.821583	0.021652	52.255	3	DNK(0.822)K(0.178)PFTK	1.0887	5	0.837265	0.974537	1.00589	1.11829	0.910555	1.17813	0.879	0.261725
262	K	Acads	1	3.01e-21	157.73	2	ENLLGEPGMGFK(1)IAMQTLDMGR	-0.4742	12	1.02423	0.991684	0.873577	1.02266	1.07954	1.07211	0.91	0.13533
306	K	Acads	1	3.11e-10	144.17	3	NAFGAPLTK(1)LQNIQFK	-0.19932	5		0.902332	0.749497	1.19436	1.30927	0.69409	0.775	0.461819
1560	K	Exph5	0.999981	0.00613617	66.267	2	NK(1)TNTDETKDRYSGKHR	-1.7425	1	1.34368	0.937728	1.04481	0.764167	0.914834	1.17401	1.166	0.390905
833	K	Npepps	1	0.000471359	84.999	3	FIK(1)DNWEELHNR	-0.37887	3		1.42945	0.895994	0.9085	0.783345	0.929929	1.33	0.257462
713	K	Npepps	1	0.0143556	73.616	2	GLVLGK(1)LGK	-0.78057	7	0.620377	1.71776	0.810656	1.03919	0.818326	1.01355	1.097	0.998187
822	K	Npepps	1	0.000701414	55.413	4	VLTFALSEEVRPQDTVSVIGGVAGGSK(1)HGR	0.49922	1		0.854223	1.18286	0.954593		0.93335	1.079	0.73693
314	K	Traf3ip1	1	0.0235509	84.244	2	K(1)LSDGSFK	-1.2886	2	1.35927	0.788532	0.980347		1.16722		0.893
930	K	Psd3	1	0.0248909	52.071	3	LK(1)QITTELAEHR	-0.70044	2	1.09078		1.26526	1.12485	0.75908	0.780322	1.326	0.184631
32	K	Hsdl2	1	0.00885401	68.847	2	AAK(1)DGANIVIAAK	0.49875	2		1.48661	1.16384	0.638847	0.822026	0.912792	1.675	0.0509055
169	K	Mrpl10	1	9.87e-15	134.86	2	VLK(1)SVPFLPLLGGCVDDTILSR	-0.29167	12	1.12919	0.93983	1.05245	0.862661	1.16368	0.971711	1.041	0.681331
233	K	Fahd2	1	2.38e-18	193.83	2	DTIADPHNLK(1)ICCR	0.26441	10	1.04993	1.32036	0.847235	1.00029	0.923432	0.935361	1.125	0.476654
174	K	Fahd2	1	0.00885089	49.66	4	HIK(1)ATDVMAHVAGFTVAHDVSAR	-0.60113	1	1.17974			0.99247		0.815314	1.305
202	K	Fahd2	1	0.000603532	143.12	2	NGK(1)QWLLGK	2.5932	18	1.05145	0.988985	0.976698	0.881348	1.03379	1.17677	0.976	0.845063
128	K	Fahd2	1	0.00033854	125.75	2	VPK(1)SPIIFSK	-0.24116	6	1.59052	0.995951	1.12752	0.6355	0.926886	0.966287	1.469	0.119909
376	K	Pde12	1	0.000206997	97.69	3	IK(1)QHEGLATFYR	-0.23373	5	1.14963	0.941301	0.930888	1.17942	0.8002		1.018	0.864941
301	K	Nlrx1	1	0.0193659	77.674	2	IPSK(1)YVGR	0.088247	3		0.950592	1.05928			1.13317	0.887
754	K	Nlrx1	1	5.36e-21	208.74	2	K(1)LGLQLNNLGPEACR	0.25735	2	0.824187	1.28816		0.894609	0.970611	1.04554	1.089	0.747734
659	K	Nlrx1	1	1.21e-12	178.08	2	NLDALENAQAIK(1)K	-0.57751	6	1.02342	0.832924	1.00884	1.1626	0.843567	1.16467	0.904	0.494825
68	K	Tamm41	1	0.000844086	96.113	3	K(1)NWSHYSFLK	1.2491	7	0.92622	0.893513	1.34787	0.809347	1.17872	0.960118	1.074	0.719717
139	K	Tamm41	0.883991	2.05e-08	129.29	3	LQK(0.116)PVK(0.884)IVSMNENMALR	-0.59129	5	1.48692	1.23626	0.477227	1.12813	0.71941		1.155	0.908188
206	K	Tamm41	1	0.00197634	71.085	3	VLNIVK(1)PNVGHFR	-0.21962	6	1.02267	1.04704	1.12588	0.958895	1.23695	0.687706	1.108	0.492088
272	K	Slc17a7	1	0.0215457	73.499	2	K(1)YIEDAIGESAK	3.1933	1	0.836834	1.42436	0.752747	1.32226		0.614899	1.037	0.871478
84	K	Slc25a33	1	0.0102375	81.548	2	SILEK(1)EGPK	-0.069582	4	1.1795	0.914957	0.958768	1.07023	1.05058	0.896377	1.012	0.931803
557	K	Rars2	1	0.00674672	76.847	3	LHLFK(1)AVR	-0.48163	8	0.986513	1.39609	1.02818	0.849801	0.998724	0.85157	1.263	0.139657
158	K	Rars2	1	8.17e-07	110.67	3	STIIGNFIANLK(1)EALGHQVTR	-0.10553	6	0.819467	1.07076	1.09479	0.916158	1.21564	0.951857	0.968	0.810866
568	K	Rars2	1	1.78e-06	97.631	3	SVLANGMK(1)LLGITPVCR	-0.062128	4	0.893531	0.903706		0.556418	1.55121	1.20046	0.815	0.784751
578	K	Serac1	1	0.00762283	71.016	2	TLQDDFLEFAK(1)DK	-1.6413	1	1.11242	0.993697	1.04036	0.963597	0.943247		1.1	0.116055
251	K	Cmpk2	1	0.00163782	79.089	2	GK(1)FQVIAIEGLDATGK	1.2906	2	0.827017	1.21162	0.691751	1.06771	0.979371	1.25203	0.828	0.304866
293	K	Cmpk2	1	2.06e-07	166.19	2	K(1)IFDDEPTIIR	1.2302	5	1.27426	1.03101	0.80727	0.981154	0.98016	1.03149	1.04	0.874999
223	K	Lyplal1	1	0.0131971	89.698	2	LK(1)SWILTR	0.71189	1	1.29932		0.829349	1.02265	0.847346	1.06347	1.088	0.756559
221	K	Lyplal1	1	1.33e-23	152.41	2	TELEK(1)LK	0.5639	14	1.0226	0.911332	1.06089	1.18498	0.963466	0.882642	0.988	0.951691
182	K	Hdhd2	0.997625	2.12e-05	100.35	3	AMVVGK(0.002)PEK(0.998)TFFLEALR	-0.47359	3		1.19653	0.92112	0.840176	0.959542		1.177	0.398133
50	K	Hdhd2	1	8.6e-07	175.51	2	FVTNTTK(1)ESK	0.14878	16	1.0255	0.866983	0.867504	1.3064	0.880829	1.04573	0.854	0.308031
145	K	Hdhd2	1	0.00204923	67.93	3	LLLDGAPLIAIHK(1)AR	0.53814	3	1.38381	1.05169	1.02961	0.683133	1.31831	0.724517	1.271	0.295732
86	K	Hdhd2	1	0.0121198	77.923	2	NLIEQK(1)QVR	0.29811	5	0.937531	0.748048	0.868044	1.33498	0.813236	1.27636	0.746	0.185303
285	K	Nt5dc3	1	0.0015238	94.302	2	AVLAK(1)LAAHGK	-0.23633	12	0.877935	1.14402	0.89805	1.26911	0.73829	1.06386	0.951	0.862609
336	K	Nt5dc3	1	4.08e-09	128.32	2	PNFFNDK(1)R	0.054022	4	0.896919	1.16226	0.856278	1.04219	1.03508	1.0522	0.932	0.447442
258	K	Nt5dc3	1	5.24e-05	134.77	2	DVHIK(1)GIMYR	0.38164	9	0.817282	1.13457	1.07727	0.937619	1.0133	1.08911	0.996	0.920517
364	K	Nt5dc3	1	5.05e-15	165.66	2	GQIYK(1)QGNLYEFLK	0.17992	5	0.926696	0.838047	1.21657	0.911673	1.15004		0.964	0.816036
136	K	Nt5dc3	1	2.43e-06	147.75	2	K(1)YEYDPSFAIR	0.18017	6	1.47536	0.899918	1.02695	0.752955	0.980506	1.05877	1.218	0.361697
306	K	Nt5dc3	1	1.41e-14	163.99	3	MFLITNSPSSFVDK(1)GMR	-0.088118	11	1.04724	0.815242	1.19845	1.05735	0.808088	1.1455	1.017	0.928301
246	K	Nt5dc3	1	2.15e-19	195.77	2	NNIDYEPVHLYK(1)DVK	-0.34427	11	0.854963	1.27742	1.08	1.08476	0.778333	0.964937	1.136	0.46171
314	K	Nt5dc3	1	0.00502838	126.67	2	YIVGK(1)DWR	-0.35766	7	0.762181	1.27549	0.670885	1.20163	0.797312	1.28367	0.825	0.439376
11	K	Camkv	1	0.0152795	84.615	2	PFGCVTLGDK(1)K	0.25181	3		1.25803	0.966955		0.798755	1.13215	1.152	0.56737
9	K	Ndufb6	1	1.68e-05	135.83	2	SGYTPDEK(1)LR	0.023797	6	1.07465	0.961436	0.936392	1.09415	0.953948	1.03453	0.964	0.562211
24	K	Ndufb6	1	2.24e-06	158.76	2	WLK(1)DQELSPR	-0.19081	9	0.80273	1.12932	0.851764	1.33731	0.830331	1.00875	0.876	0.515108
222	K	Tax1bp1	1	0.016008	91.065	2	VENEEFMK(1)R	0.48757	2	1.48754	0.00928362			1.20631	1.59397	0.535	0.434025
433	K	Mccc2	1	3.33e-05	126.41	2	MVAAVACAK(1)VPK	0.16679	12	0.643847	0.955709	0.546764	1.72994	0.760031	1.19649	0.582	0.15084
141	K	Mccc2	1	6.93e-25	164.31	3	VSGVECMIVANDATVK(1)GGTYYPVTVK	0.10803	10	0.843276	0.980544	0.99125	0.833296	1.05478	1.39567	0.857	0.442682
709	K	Spg7	1	0.024295	70.912	2	LLVAK(1)AYR	-0.61293	4	0.935954	1.09632	0.967288	1.22599	0.904378	0.875005	0.998	0.951603
29	K	Gpd1l	1	0.00430424	80.231	2	IIGSNVK(1)TLQK	3.002	5	0.859529	0.844072		1.16356	1.30124	0.774344	0.789	0.371706
114	K	Gpd1l	1	0.0185496	63.164	2	VPEK(1)ALGITLIK	0.097904	2	1.12491	0.588083	1.25559		1.3637	0.978884	0.845	0.575726
176	K	Ppp1r7	1	0.0247763	60.91	2	LFLVNNK(1)INK	0.43203	1	0.886019	0.957027	1.05758	0.906321	1.0775	1.19915	0.911	0.408043
331	K	Mcu	1	7.25e-11	169.76	2	DAIAQAEMDLK(1)R	0.34605	82	1.11874	0.81177	0.822483	1.02083	1.08567	1.21505	0.829	0.167132
315	K	Mcu	1	6e-07	178.94	2	FDLEK(1)YNQLK	0.19399	6	1.06146	0.954923	0.963371	0.861989	1.30025	0.964005	0.953	0.804134
320	K	Mcu	1	5.03e-25	190.35	2	YNQLK(1)DAIAQAEMDLK	-0.47341	12	0.921776	0.87076	1.20553	0.580605	1.18102	1.41681	0.943	0.996536
210	K	Mcu	1	4.35e-25	235.49	3	LEDLK(1)QQLAPLEK	0.5597	6	1.05069	1.02469	0.926569	0.881813	1.12278	1.09824	0.967	0.755573
218	K	Mcu	1	0.000642762	117.89	2	QQLAPLEK(1)VR	0.077121	10	1.03149	0.918383	0.928641	1.27684	0.913758	0.932169	0.922	0.570291
303	K	Gprin1	1	0.0282337	73.248	2	K(1)DPQLLGK(1)K	-0.38893	1	1.11147	1.22877	0.914266	0.95227	1.10376	0.781138	1.147	0.351161
310	K	Gprin1	1	0.0282337	73.248	2	K(1)DPQLLGK(1)K	-0.38893	1	1.11147	1.22877	0.914266	0.95227	1.10376	0.781138	1.147	0.351161
191	K	Cryzl2	1	5.47e-05	129.16	2	AK(1)VIAATGSDEK	0.68003	6	0.935852	1.16965	0.890295	1.0917	0.878472	1.07559	0.984	0.870851
328	K	Cryzl2	1	4.08e-06	120.14	3	LEK(1)INDAFLHVMQR	-0.10846	7		1.1343	0.89147	0.725537	0.960646	1.28075	1.024	0.862346
384	K	Tars2	1	2.64e-05	86.791	3	ADMFSLK(1)PPGTDGVDNSQSGHPAR	-0.379	10	1.20087	0.936529	1.16801	0.737706	1.06541	1.05869	1.155	0.352304
453	K	Slmap	1	0.0213719	56.122	1	LSK(1)ENQAK	3.6576	1				0.817661
306	K	Acsf3	1	1.1e-23	169.34	3	LLDYYDK(1)HFTQPHVQDFVR	0.080048	8	0.566091	0.933192	1.08357	1.02708	1.1012	1.3033	0.753	0.205295
561	K	Acsf3	1	0.0259218	68.915	2	NQMGK(1)VNK	0.72548	1	1.84907	0.69505	0.724624		1.08056		1.008
159	K	Ccdc51	1	0.00979139	151.51	2	MLQEEK(1)R	0.37925	5	1.59881	0.648015	0.675459	1.08263	1.02868	1.07754	0.916	0.574964
197	K	Them4	1	5.33e-20	203.11	2	K(1)LFVSCTIQSIDEK	-0.15377	9	1.08907	1.02917	0.977005	1.00095	0.788837	1.20362	1.034	0.727274
176	K	Them4	1	5.14e-19	168.41	3	K(1)PIPLLSVVVVNSQLQK	-1.598	11	0.474915	0.417593	1.34423	1.4977	1.37858	0.757259	0.616	0.240314
120	K	Them4	1	3.01e-05	94.973	3	SFEEGLGFEYAMFYNK(1)VEK	-0.46244	2	0.858981	0.595923	0.722135	1.04915	0.891499	1.92661	0.563	0.109288
222	K	Them4	0.999181	2.47e-17	157.86	2	TLYTEATALFIK(0.999)LDPEK(0.001)PLT	0.12937	16	1.2433	1.00506	1.03344	0.966872	0.954843	0.906657	1.16	0.106399
351	K	Krt76	1	0.000558188	112.75	2	AQYEDIAQK(1)SK	0.53345	4	1.39761	0.859694	0.665234	0.971699	0.914366	1.31398	0.913	0.633238
581	K	Pls1	1	0.0101061	65.224	2	EHLTDEDK(1)LNNAK	-1.2427	4	1.27342	0.672638	1.02236	0.919501	1.13602	1.09747	0.941	0.674249
835	K	Mthfd1l	1	1.41e-10	123.43	3	AGAFDAVPCYHWSAGGK(1)GSVDLAR	-0.26102	6	0.647682	1.10017	0.970212	1.25045	1.233	0.753117	0.84	0.495821
188	K	Mthfd1l	1	8.2e-08	136.53	2	DVDGVTDINLGK(1)LVR	-0.99296	3	0.983076	1.16238		0.886786	0.967414		1.157	0.268209
515	K	Mthfd1l	1	1.08e-30	235.21	3	ILHESTQTDK(1)ALYNR	2.9587	21	0.959069	0.958386	0.944309	1.29364	0.934195	0.898371	0.915	0.554135
585	K	Mthfd1l	1	1.2e-05	142	2	K(1)ITIGQGSTEK	-0.98053	6	1.30014	0.794136	1.0194	0.962795	0.988759	1.05183	1.037	0.91407
167	K	Mthfd1l	0.999974	8.41e-17	140.66	3	VHGLTLQISEDSLSNK(1)VLNALKPEK	-0.98159	8	0.720466	0.629604		0.808571	1.56713	1.29124	0.552	0.119145
173	K	Mthfd1l	1	3.9e-07	114.88	2	VLNALK(1)PEK	-0.136	5	0.905742	0.942922	0.82059	1.44368	1.01116	0.811988	0.817	0.367753
679	K	Itga1	1	0.0254862	48.981	2	VTMNFEPNK(1)VNIQK	-3.7643	1		1.0395
386	K	Mars2	1	5.05e-13	143.83	3	VVK(1)LLDSELADALGGLLNR	0.035004	7	1.13426	1.01241	0.989455	0.811438	0.955765	1.23708	1.044	0.686442
365	K	Ccnl1	1	0.0147931	65.465	2	SPVSINVK(1)TVK	-0.40614	4	1.07065	0.923945	0.804648	1.34018	0.935503	0.910568	0.879	0.466119
2393	K	Bdp1	1	0.0199083	41.427	2	PNLHNTSQK(1)K	-0.10523	1					1.00806
46	K	Tmem256	1	8.77e-13	140.06	3	ANK(1)HHFLHSLALLGVPSCR	0.25332	10	0.71336	1.10574	1.12044	0.633365	0.89138	1.68262	0.916	0.944091
43	K	Tmem256	1	0.0070089	113.1	2	ELFDK(1)ANK	1.8272	7	1.01383		1.20362
486	K	Slc30a9	1	0.0274422	59.245	2	ATDLGLGK(1)VR	0.57835	1	0.956523	1.54327		0.687439	1.05273	0.851119	1.447	0.232479
53	K	Cnrip1	1	0.000668408	65.901	3	IK(1)PTTLQVENISIGGVLVPLELK	0.64565	1	0.873109	0.831808		0.797121	1.37243	1.16866	0.766	0.330671
47	K	Cnrip1	1	0.000179712	119.16	2	LLTGSSYK(1)VEVK	-0.03503	4	0.995515		1.23538	1.32447	0.809065	0.587894	1.23	0.474145
39	K	Cnrip1	1	0.0154395	65.056	2	TIK(1)LLTGSSYK	0.5596	1						1.04384
28	K	Sdr39u1	1	0.00104579	132.01	3	GHEVK(1)LVSR	-0.042717	11		0.864768	0.775757	1.25118	0.964469	0.990432	0.768	0.108022
135	K	Ttf2	0.999772	0.00516679	83.265	2	VLNKNQK(1)TLER	0.36276	2		1.0243	0.488831	1.25036		1.06887	0.652	0.323725
213	K	Mrs2	1	1.12e-16	138.08	3	LSVLQPLILETLDALVDPK(1)HSSVDR	0.50369	9	1.17724	1.20132	0.837053	0.702036	1.17922	1.06761	1.09	0.647656
221	K	Mrs2	1	2.34e-07	154.35	2	SK(1)LHVLLQNGK	0.16725	5	0.648094	1.21966	0.82196	1.04926	1.03561	1.2401	0.809	0.276845
704	K	Cyfip2	0.999919	0.00858208	41.209	4	FK(0.5)K(0.5)QFLYDEIEAEVNLCFDQFVYK(1)LADQIFAYYK	1.1766	1	0.702595	1.16924	0.55764		0.589789	2.26002	0.568	0.532844
38	K	Rabl6	1	0.0281013	44.447	2	FAK(1)GVQYNMK	0.42797	4		1.01128		1.00413	0.999435	0.843066	1.066
401	K	Ogdh	1	0.00136352	93.258	2	AEQFYCGDTEGK(1)K	-0.25266	1	0.881505	0.919873	1.00902	0.905843	1.2416	1.11901	0.86	0.228194
981	K	Ogdh	1	0.0231351	65.252	2	AK(1)PVWYAGR	-2.9976	5	0.989799	1.05201	0.958927	0.870737	1.2205	1.00603	0.969	0.833435
999	K	Ogdh	1	5.56e-11	173.32	2	DPAAAPATGNK(1)K	-0.95992	5	0.571984	1.11423	0.709191	1.40021	0.908906	1.20795	0.681	0.155954
1000	K	Ogdh	1	0.00766751	82.645	3	K(1)THLTELQR	0.10386	7	0.891812	0.870438	0.794355	1.42875	1.06254	0.888878	0.756	0.141575
947	K	Ogdh	1	2.42e-08	118.48	3	EAQK(1)YPNAELAWCQEEHK	-0.48069	6	0.786145	1.16369	0.465526	1.49989	1.04409	0.940681	0.693	0.240929
943	K	Ogdh	1	1.02e-20	176.23	2	IEQLSPFPFDLLLK(1)EAQK	0.36444	25	1.07898	1.02078	1.02578	0.870368	0.913724	1.21034	1.044	0.635582
534	K	Ogdh	1	3.36e-05	207.86	2	QK(1)PVLQK	0.26693	19	0.799047	1.16782	0.638247	1.06342	0.875047	1.48712	0.76	0.297202
970	K	Ogdh	1	1.55e-05	134.05	2	NQGYYDYVK(1)PR	0.49495	17	1.08239	0.899167	1.06274	1.17493	0.759384	1.06403	1.015	0.853071
619	K	Ogdh	1	1.98e-41	166.65	3	SMTCPSTGLEEDVLFHIGK(1)VASSVPVENFTIHGGLSR	2.9352	9	0.893279	1.03719	0.827033	1.17698	1.05486	1.01728	0.849	0.10456
897	K	Ogdh	1	4.55e-05	97.836	3	VIPENGPAAQDPHK(1)VK	0.48493	17	0.829498	0.775209	0.697082	1.77871	0.979035	0.775478	0.651	0.218886
564	K	Ogdh	1	8.95e-06	140.49	2	YDK(1)ICEEAFTR	-0.041454	6	0.750703	0.927578	1.17241	1.10565	1.20449	0.849947	0.902	0.547705
100	K	Flot2	1	0.00996093	48.112	3	NVQDIK(1)NVVLQTLEGHLR	0.98999	1		1.33438		0.85873	0.671471		1.744
362	K	Clpb	1	0.0151749	72.038	2	TELAK(1)QTAK	1.2942	1	1.05473	0.945647	0.873641	1.46333		0.602591	0.927	0.963047
51	K	Gcdh	1	5.94e-13	137.61	3	PVFDWK(1)DPLILEEQLTADEK	-0.19122	3	0.795941	0.935786	1.0793	1.10372	1.29914	0.797676	0.878	0.52317
203	K	Cldn11	1	3.16e-12	137.19	3	FYYSSGSSSPTHAK(1)SAHV	-0.040376	7	0.990184	0.965683	0.854922	1.21971	1.13612	0.836737	0.88	0.401328
43	K	Cldn11	1	0.00565798	122.52	2	K(1)MDELGSK	0.44197	8	0.868918	1.08952	0.962012	1.09518	0.908246	1.10965	0.938	0.524491
145	K	Ppp1r1b	1	0.00141101	95.775	2	GTVGQK(1)PTCGR	-0.63662	1	0.959741	0.598359	0.908947	1.35008	1.10987	1.04018	0.705	0.0965699
1491	K	Reln	1	0.0114183	45.047	3	SLYFNGLGK(1)REARTVPLDTRNIR	0.21243	1	0.490399	1.18884	1.12862	0.686657	1.26793	1.33145	0.854	0.62529
325	K	Stip1	1	0.0135478	47.774	3	DAIHFYNK(1)SLAEHR	0.61453	1	1.18463		1.09441		1.09744	0.907	1.137	0.328836
523	K	Stip1	1	0.000642795	69.261	3	DPQALSEHLK(1)NPVIAQK	-0.083483	1	0.755024	1.80433	0.838203	0.95628	0.985024	0.712957	1.28	0.578965
530	K	Stip1	1	0.000187387	129.65	2	NPVIAQK(1)IQK	0.16689	6	0.6981	0.915128	0.841933	1.53161	0.905012	1.0012	0.714	0.154024
388	K	Stip1	1	0.00692184	129.4	2	HYTEAIK(1)R	0.38873	4		0.793503	0.991283	1.07855	0.856792	1.1815	0.859	0.389351
68	K	Stip1	1	0.00428435	98.033	2	TVDLK(1)PDWGK	1.1494	5	0.97942		1.01019	0.990939			1.004
317	K	Stip1	1	0.0193517	44.639	3	YK(1)DAIHFYNK	-0.42557	1			1.05932
160	K	Reep5	1	0.0116269	69.276	2	AK(1)ETADAISK	-1.4024	2	1.48306	0.782472	1.00354	0.744644	1.32114	0.850814	1.121	0.687324
25	K	Reep5	1	0.0164418	71.692	2	LEAK(1)TGVNR	1.3297	3		0.737723	1.03655	1.07262			0.827
32	K	Vdac2	1	5.6e-13	179.8	2	DIFNK(1)GFGFGLVK	0.38577	6	2.70574	0.396588	0.642518	0.877332	0.924637	0.747842	1.469	0.944937
40	K	Vdac2	1	0.000327948	111.06	2	GFGFGLVK(1)LDVK	0.22222	6	1.0707	1.03586	1.59225	1.06612	0.547169	0.774043	1.549	0.127556
121	K	Vdac2	1	5.09e-24	218.11	2	LTFDTTFSPNTGK(1)K	0.52262	6	1.19638	1.03551	1.17613	0.711264	1.02328	1.03266	1.232	0.167301
65	K	Vdac2	1	1.49e-06	96.679	3	SCSGVEFSTSGSSNTDTGK(1)VSGTLETK	-0.48404	1		0.817148	0.579734	1.65397		0.672058	0.601	0.469547
73	K	Vdac2	1	0.00033581	125.82	2	VSGTLETK(1)YK	0.29767	6	1.04158	0.729742	1.04301	1.20429	1.1498	0.848127	0.879	0.463874
75	K	Vdac2	1	0.000123665	105.46	2	YK(1)WCEYGLTFTEK	-1.0073	3	0.910427			0.740845		1.37606	0.86
248	K	Vdac2	1	5.14e-108	276.29	3	YQLDPTASISAK(1)VNNSSLIGVGYTQTLRPGVK	0.60387	18	1.17775	1.50927	1.29557	0.947542	0.511237	0.684376	1.858	0.0283087
197	K	Vdac3	1	3.31e-24	160.52	3	AADFQLHTHVNDGTEFGGSIYQK(1)VNER	0.46995	7	0.787075		0.876812	1.28008	1.01851	0.966387	0.764	0.113473
15	K	Vdac3	1	0.00421122	134.81	2	AAK(1)DVFNK	0.25695	7	0.944055			0.977649			0.966
20	K	Vdac3	1	8.91e-06	123.75	2	DVFNK(1)GYGFGMVK	1.9926	5	1.06562	1.24829	0.895832	0.931722	1.1621	0.786294	1.114	0.49164
61	K	Vdac3	1	0.00347018	93.178	2	ASGNLETK(1)YK	0.18151	1						1.04384
63	K	Vdac3	1	2.26e-32	248.88	2	YK(1)VCNYGLTFTQK	0.41028	6	1.23612	0.78843	1.17063	0.69665	1.1727	1.11477	1.071	0.747906
12	K	Vdac3	1	3.35e-05	103.34	2	CNTPTYCDLGK(1)AAK	0.0032051	5	0.823707	1.15388	0.873174	1.35294	0.73242	1.02577	0.916	0.758934
28	K	Vdac3	1	0.00106261	94.297	2	GYGFGMVK(1)IDLK	0.34147	6	1.08655	0.950829	1.06724	0.84322	1.1325	1.04112	1.029	0.7406
109	K	Vdac3	1	1.35e-17	185.99	2	LTLDTIFVPNTGK(1)K	0.16647	4	1.18027	1.23649	1.05044	0.7125	1.01354	0.977525	1.282	0.101454
174	K	Vdac3	1	4.18e-21	134.78	4	LSQNNFALGYK(1)AADFQLHTHVNDGTEFGGSIYQK	0.22662	2	1.20265	0.642425	1.33754		1.10352		0.961
266	K	Vdac3	1	9.01e-09	127.57	3	LTLSALIDGK(1)NFNAGGHK	0.35133	5	1.30016	0.751442	0.931082	0.803891	1.0757	1.29456	0.94	0.759858
274	K	Vdac3	1	4.92e-05	100.69	2	NFNAGGHK(1)VGLGFELEA	-0.22334	3	0.948262	1.18311	1.16804	0.897181	1.12056	0.775002	1.181	0.250182
163	K	Vdac3	1	1.68e-12	169.37	2	SK(1)LSQNNFALGYK	0.35503	2	0.996699	0.865933	1.06455	1.13782	1.07072	0.896801	0.943	0.571661
236	K	Vdac3	1	4.36e-91	261.74	3	TSLSAK(1)VNNASLIGLGYTQTLRPGVK	-0.36532	12	1.20918	1.02945	1.38253	1.01007	0.871138	0.60007	1.459	0.089881
33	K	Vdac1	1	7.55e-10	151.83	2	DVFTK(1)GYGFGLIK	-0.25276	7	1.11675	0.0149341	1.0089	1.16891	1.45341	1.26348	0.551	0.319475
41	K	Vdac1	1	0.000286329	113.1	2	GYGFGLIK(1)LDLK	-0.53492	7	0.145293	1.27445	0.995594	0.966083	1.19285	1.40452	0.678	0.356203
237	K	Vdac1	1	2.69e-20	168.61	2	FGIAAK(1)YQVDPDACFSAK	0.26684	5	1.06668	1.10317	1.00883		1.19605	0.930182	0.997	0.971527
249	K	Vdac1	1	2.48e-36	175.38	3	YQVDPDACFSAK(1)VNNSSLIGLGYTQTLK	-0.11066	17	1.11697	1.28635	0.970745	0.880048	0.897319	0.968733	1.229	0.0813497
109	K	Vdac1	1	3.44e-13	153.74	2	GLK(1)LTFDSSFSPNTGK	0.29497	3	0.948568	0.707045	1.07153	0.854298	1.26351	1.2546	0.809	0.302766
122	K	Vdac1	1	7.2e-20	199.68	2	LTFDSSFSPNTGK(1)K	0.31769	8	0.936615	1.08118	0.953953	0.968005	1.00868	1.12411	0.958	0.538943
214	K	Vdac1	1	5.51e-48	249.62	3	K(1)LETAVNLAWTAGNSNTR	-0.017801	6	1.15724	0.94804	0.88401	1.03538	0.765096	1.29674	0.965	0.917087
279	K	Vdac1	1	6.3e-20	142.1	3	LTLSALLDGK(1)NVNAGGHK	-1.5517	6	0.805936	1.13017	1.0458	0.865025	1.06197	1.17692	0.961	0.772655
287	K	Vdac1	1	8.98e-11	146.16	2	NVNAGGHK(1)LGLGLEFQA	0.68168	4		0.825339	1.18318	0.878716		1.05891	1.037	0.916101
66	K	Vdac1	1	1.59e-12	131.32	3	SENGLEFTSSGSANTETTK(1)VNGSLETK	0.68763	3	0.736163		0.868582	1.34352	0.646532	1.32396	0.726	0.457536
74	K	Vdac1	1	3.18e-06	149.72	2	VNGSLETK(1)YR	0.19346	19	1.06534	0.844184	0.914793	1.43839	0.906921	0.791062	0.901	0.715932
210	K	Vdac1	1	3.91e-17	143.9	3	TDEFQLHTNVNDGTEFGGSIYQK(1)VNK	-0.045226	6	0.909424	1.17034	0.922857	0.9497	0.946688	1.17696	0.977	0.830964
47	K	Vdac1	1	0.000692922	68.458	3	TK(1)SENGLEFTSSGSANTETTK	-0.39211	4	0.842294	1.14325	1.07146	1.04424	0.901206		1.048	0.777425
265	K	Vdac1	1	2.53e-18	160.87	3	VNNSSLIGLGYTQTLK(1)PGIK	-0.47617	6	1.35112	0.992293	0.840833	0.78662	1.08325	1.11054	1.068	0.759377
269	K	Vdac1	0.844383	4.14e-16	101.93	3	VNNSSLIGLGYTQTLK(0.156)PGIK(0.844)LTLSALLDGK	0.48548	5	0.832877	1.22848	1.24265	0.968374	1.27024	0.512663	1.201	0.478487
187	K	Vdac1	1	6.31e-89	238.98	3	VTQSNFAVGYK(1)TDEFQLHTNVNDGTEFGGSIYQK	-0.2111	12	0.963425	1.28569	0.959985	0.70772	1.24691	0.974559	1.096	0.600866
30	K	Gng7	1	0.00306144	59.513	3	VSK(1)ASSDLMGYCEQHAR	-0.84554	2	0.73514		1.00366	1.35499	0.882039	0.933269	0.823	0.433818
526	K	Abcb7	1	9.88e-17	139.36	3	FYEPQK(1)GSIYLAGQNLQDVSLESLR	0.61009	4	1.05491	1.04532	1.04045	0.910414			1.15
227	K	Abcb7	1	6.56e-13	134.9	4	IAK(1)NVFLHLHNLDLGFHLSR	-0.2963	15	0.822914	1.14719	1.39204	1.52899	0.779206	0.248721	1.315	0.419106
216	K	Abcb7	1	2.39e-15	199.08	3	NAVFGK(1)VAQNSIR	-0.27421	21	1.15438	1.12196	0.427985	0.969548	1.30027	1.10386	0.802	0.414045
251	K	Abcb7	1	0.00996366	68.525	2	QTGALSK(1)AIDR	-0.14988	2	1.35807	0.876219
499	K	Abcb7	1	0.000169157	107.03	2	VLNGVSFEVPAGK(1)K	2.0062	7	1.106	1.1932	0.75477	0.912475	1.14905	0.982791	1.003	0.946076
361	K	Abcb7	1	1.65e-05	119.45	2	YDGFLK(1)TYETASLK	-0.30307	1	1.19071		1.01492			1.07247	1.028
350	K	Abcb7	1	1.82e-19	232.46	2	YFNNEK(1)YEAQR	0.17484	3	0.944962	1.01024	0.804389	1.5711	0.884075	0.69441	0.876	0.77754
83	K	Mapre1	1	0.0184569	100.07	2	ILQAGFK(1)R	0.50487	4	0.873687	1.04461	1.16918	1.0035	0.927138		1.066	0.645842
113	K	Mapre3	1	0.0182067	70.1	2	K(1)FFDANYDGK	-0.66725	1	1.00566	0.835748	1.13732	0.891795	0.926401	1.31096	0.952	0.797459
29	K	Prdx2	1	0.00671265	120.49	2	EIK(1)LSDYR	-0.52637	6	1.3324	0.947736	1.18643	0.972315	0.926704	0.756422	1.305	0.10593
135	K	Prdx2	1	1.62e-06	134.77	2	GLFIIDAK(1)GVLR	-0.53167	5	0.513144	1.35748		0.805013	1.22705	1.1014	0.895	0.635676
109	K	Prdx2	0.999864	7.07e-05	71.085	3	KEGGLGPLNIPLLADVTK(1)SLSQNYGVLK	0.077869	3	1.07271	1.32795	1.12449	0.849693	0.915328	0.834927	1.356	0.0130265
119	K	Prdx2	1	0.000387664	71.558	3	SLSQNYGVLK(1)NDEGIAYR	-0.29757	1	1.37676	0.787023	1.12308	0.726298	1.11944	1.05527	1.133	0.6123
86	K	Pafah1b2	0.999999	0.00358715	76.522	3	LK(1)NGELENIKPK	0.2498	2	1.13926	0.684424		1.18933		0.956559	0.85	0.565778
155	K	Pafah1b2	1	0.00709916	91.626	2	NAK(1)VNQLLK	0.75466	5		1.05169	1.11957	1.01558	0.800008	0.93501	1.184	0.160137
53	K	Hspa4	1	6.73e-08	138.75	2	SIGAAAK(1)SQVISNAK	3.7036	4			0.700102	1.49252	0.960187	0.585847	0.691
61	K	Hspa4	1	6.69e-05	103.88	2	SQVISNAK(1)NTVQGFK	-0.24087	1	0.989323	0.778139	1.24853	1.26482	0.889263	0.835996	1.009	0.970796
687	K	Hspa4	1	0.0212866	66.351	2	SLGQPIK(1)TR	-0.31902	2		0.852611	1.34667		0.959	0.999174	1.123	0.731544
477	K	Hspa4	1	8.17e-07	136.02	2	VTPQSDGSSSK(1)VK	0.21495	6	1.21809	1.02956	0.751114	1.1263	1.0254	0.9061	0.981	0.832193
590	K	Bcan	1	2.23e-06	143.89	2	ELETPSEEK(1)SGR	2.5777	6	0.803709	0.897795	0.736307	1.50028	0.908226	1.06543	0.702	0.10246
154	K	Bcan	1	0.0145467	73.248	2	VK(1)GVVFLYR	1.2412	1	0.80206		1.09052			1.34362	0.704
98	K	Bcan	1	0.0242903	70.919	2	VK(1)VNEAYR	-0.052219	2	0.8014	0.905208	1.06682	1.05532	1.21177	0.988082	0.852	0.185763
348	K	Cmah	1	0.0138471	73.248	2	AQLVK(1)DLQPR	0.78312	6
241	K	Hadh	1	1.4e-05	118.28	2	GDASK(1)EDIDTAMK	0.048025	12	1.02009	1.15215	0.555487	1.44171	1.02848	0.746013	0.848	0.583524
75	K	Hadh	1	0.0170338	104.21	2	GIEESLK(1)R	-0.067402	1						1.04384
212	K	Hadh	1	0.00104215	71.279	3	HPVSCK(1)DTPGFIVNR	-0.52412	6		1.15837	0.75421	1.141	0.999819	0.820881	0.969	0.835775
136	K	Hadh	1	5.21e-55	206	3	LDK(1)FAAEHTIFASNTSSLQITNIANATTR	0.32315	3	1.05025	1.22757	0.874665	0.838528	0.859196	1.27425	1.061	0.702954
185	K	Hadh	1	0.000107843	99.522	2	LVEVIK(1)TPMTSQK	0.47594	2	0.738024	1.11875	0.559527	1.34819	0.774954	1.40834	0.684	0.23772
192	K	Hadh	1	7.72e-47	257.02	3	TPMTSQK(1)TFESLVDFCK	-0.44038	10	1.06423	1.00894	0.873621	0.957572	1.13596		0.938	0.56837
202	K	Hadh	1	3.33e-07	136.81	2	TFESLVDFCK(1)TLGK	-1.0938	8	1.12828	1.0275	0.990966	0.811035	0.92924	1.25373	1.051	0.653043
125	K	Hadh	1	2.55e-36	172.83	3	TLSCLSTSTDAASVVHSTDLVVEAIVENLK(1)LK	-0.20487	5	1.12937	1.57346		0.439675	1.08569	0.949254	1.638	0.246572
152	K	Alcam	1	0.00231347	95.502	2	APFLETDQLK(1)K	0.20834	1	0.885045	1.23351	0.969153	1.29387	0.946898	0.649996	1.068	0.692015
76	K	Alcam	1	0.00104584	99.568	2	K(1)SVQYDDVPEYK	-0.60437	1	1.09439	1.068	0.935467	0.963171	0.987019		1.059	0.450292
214	K	Dsg1c	1	0.00759922	58.37	2	K(1)TGEIRTMNNFLDR	-2.1259	2	1.15116		1.20759	0.925813		0.779726	1.383	0.0666924
28	K	Snap91	1	0.00745384	54.09	3	AVCK(1)ATTHEVMGPK	-0.55698	1		0.956734		1.04169	0.824568	1.03097	0.991
786	K	Snap91	1	0.00872955	77.677	2	K(1)LTGGANWQPK	-1.6467	2	1.42193		1.54506	0.269812			5.498
163	K	Snap91	1	0.0157393	53.968	2	TMVPEK(1)LLK	0.0036457	4	0.85201	1.29747	0.584421	1.23507	1.06315	0.948957	0.842	0.41792
134	K	Snap91	1	0.00897788	75.378	2	YLNEK(1)AFSYR	0.1708	2	1.18744		0.777624	1.00044		1.07587	0.946	0.755305
313	K	Fscn1	1	0.000843535	65.833	3	THTGK(1)YWTLTATGGVQSTASTK	0.32141	1	0.959454		1.24387	0.732044	1.21077	0.951935	1.142	0.541284
464	K	Fscn1	1	0.0127236	92.467	2	VALK(1)VGGR	-1.1942	5	0.807639	0.696019	1.00387	1.41402	1.16893	0.841073	0.732	0.180141
41	K	Fscn1	1	0.00160285	113.71	2	VNASASSLK(1)K	-0.1508	6	0.977856	0.8509	0.93126	1.17963	1.03478		0.831	0.0821979
241	K	Fscn1	1	4.58e-05	108.35	2	YLAPSGPSGTLK(1)AGK	-0.52312	5	0.925403	0.830854	1.07839	1.21001	1.16096	0.796204	0.895	0.550235
471	K	Fscn1	1	0.00194719	82.287	2	YLK(1)GDHAGVLK	-0.97723	8	0.844646	0.959169	0.999829	0.908325	1.45186	0.9005	0.86	0.484576
61	K	Fdxr	1	0.000428932	57.184	5	TPQICVVGSGPAGFYTAQHLLK(1)HHTHAHVDIYEK	0.35668	3	0.79897			0.821808	1.21378	1.1588	0.75
224	K	Fdxr	1	0.0108136	80.438	2	VK(1)TVWIVGR	-0.050386	6	1.3472	0.731024	0.857491	0.982218	0.987616	1.20929	0.923	0.605039
164	K	Gdi2	1	0.011396	91.853	2	TFEGVDPK(1)K	0.058475	5	1.09878	1.18547	0.934541	0.917123	0.976024	0.993062	1.115	0.230612
137	K	Gdi2	1	0.00491065	52.784	3	VPSTEAEALASSLMGLFEK(1)R	-1.0179	3	0.984836	1.20672	1.05938
269	K	Gdi2	1	0.00478308	78.098	2	VVGVK(1)SEGEIAR	0.21223	4	0.903527	1.12274	1.12687	1.02371	1.04173	0.836076	1.087	0.460524
145	K	Pacsin1	0.999524	0.0188717	84.244	3	AQKPWAK(1)K	-0.6671	2
62	K	Pacsin1	1	1.21e-17	216.45	2	AYAQQLTDWAK(1)R	-0.18068	6	1.12775	0.932553	0.892255	1.18481	1.08072	0.812786	0.959	0.809858
162	K	Pacsin1	1	0.00150393	83.783	3	AYHLACK(1)EER	0.087731	7	1.04615	1.04679	1.12066	0.930099	1.00988	0.9441	1.114	0.033628
120	K	Pacsin1	1	0.000816529	81.92	3	DAYHK(1)QIMGGFK	0.67019	4	1.15528		1.10815	0.975786		0.810245	1.267	0.127127
130	K	Pacsin1	1	0.000466748	122.44	2	ETK(1)EAEDGFR	-0.1968	6	1.03888	0.869561	1.06666	1.13344	0.927273	1.00769	0.97	0.734574
250	K	Pacsin1	1	0.012311	117.16	2	EVLLDIK(1)R	-0.55406	6	1.28627	1.08264	0.818072	0.934919	0.885923	1.11492	1.086	0.663049
51	K	Pacsin1	1	2.92e-15	172.13	2	IEK(1)AYAQQLTDWAK	-0.7801	3	1.20157	0.595295	1.04046			1.48371	0.637
319	K	Pacsin1	1	0.000244025	72.99	3	K(1)AEGATLSNATGAVESTSQAGDR	0.0069244	1	1.34014		0.989706	0.62643	0.716098	1.51088	1.225	0.518403
155	K	Pacsin1	1	0.0235227	104.21	2	K(1)AYHLACK	0.35164	1
243	K	Pacsin1	1	0.000393798	107.83	2	LVFLK(1)EVLLDIK	0.34141	6	1.11081	0.953892	1.12995	0.991929	1.0022	0.899754	1.104	0.202692
109	K	Pacsin1	1	0.000431686	105.98	2	NSLLNEDLEK(1)VK	1.0156	4	0.805057		0.865122	0.757971	0.9446	1.70498	0.735	0.487856
70	K	Pacsin1	1	3.56e-07	135.99	2	QLIEK(1)GPQYGSLER	0.35154	1	0.719132	1.24907	1.14056	0.740771	1.29037	0.963464	1.038	0.886846
186	K	Pacsin1	1	8.65e-07	147.75	2	TEQSVTPEQQK(1)K	0.55431	5	0.459413	0.95283	0.559552	1.69361	1.08839	1.05717	0.514	0.0600689
99	K	Pacsin1	1	9.3e-09	124.63	3	VSELHQEVK(1)NSLLNEDLEK	0.4999	6	1.09082	1.01119	0.937404	1.08168	0.868383	1.07372	1.005	0.926293
99	K	Cd47	1	0.0234069	51.875	2	ISVSDLINGIASLK(1)MDK	0.61841	1		0.743368	1.14152	1.24384		0.716151	0.962	0.950957
62	K	Cd47	1	0.0154301	70.412	2	LNK(1)SYIFIYDGNK	-1.2932	1						1.04384
75	K	Lasp1	1	5.75e-06	135.86	2	LK(1)QQSELQSQVR	0.15387	1	1.09186	0.964878	1.05017	0.984661	1.03733	0.957093	1.043	0.396185
108	K	Mog	1	0.00110148	99.815	2	ETISEGK(1)VTLR	-0.62222	5	0.803608		0.870181	1.19574	1.18473	0.893777	0.767	0.135296
83	K	Mog	1	2.21e-10	154.66	2	NGK(1)DQDAEQAPEYR	0.27793	2	1.11734	0.684992	0.676148	1.30306	1.17891	1.03096	0.706	0.105242
101	K	Mog	1	0.00876759	69.672	2	TELLK(1)ETISEGK	-0.68932	3	1.17922	1.49076			0.565722		2.36
[truncated: 1,735 more rows]
