# Supplementary material for: Succinylation profiles of brain injury after intracerebral hemorrhage
Source: PLoS One. 2021 Nov 15;16(11):e0259798. doi: 10.1371/journal.pone.0259798 (PMC8592435; doi:10.1371/journal.pone.0259798)
Supplement: S2 Table — (XLSX) [file pone.0259798.s004.xlsx]

## Sheet: Sheet1
Position	Amino acid	Protein description	Gene name	Localization probability	PEP	Score	Charge	Modified sequence	Mass error [ppm]	ICH/Sham Ratio	ICH/Sham P value	Category
256	K	Aspartate aminotransferase, mitochondrial OS=Mus musculus OX=10090 GN=Got2 PE=1 SV=1	Got2	1	8.93e-24	156.89	3	NLFAFFDMAYQGFASGDGDK(1)DAWAVR	-0.10731	0.639	0.00758176	Q2
1311	K	Spectrin alpha chain, non-erythrocytic 1 OS=Mus musculus OX=10090 GN=Sptan1 PE=1 SV=4	Sptan1	1	8.2e-05	96.414	3	LIQSHPESAEDLK(1)EK	0.53513	0.606	0.00697535	Q2
448	K	Glutathione reductase, mitochondrial OS=Mus musculus OX=10090 GN=Gsr PE=1 SV=3	Gsr	1	0.0054128	100.02	2	MVCANK(1)EEK	-1.2945	0.576	0.0295747	Q2
76	K	Synaptosomal-associated protein 25 OS=Mus musculus OX=10090 GN=Snap25 PE=1 SV=1	Snap25	1	0.0080124	71.614	2	EAEK(1)NLTDLGK	-0.51148	0.633	0.0351373	Q2
66	K	10 kDa heat shock protein, mitochondrial OS=Mus musculus OX=10090 GN=Hspe1 PE=1 SV=2	Hspe1	1	1.06e-05	124.42	2	SGEIEPVSVK(1)VGDK	0.24508	0.632	0.0435698	Q2
204	K	Clathrin light chain B OS=Mus musculus OX=10090 GN=Cltb PE=1 SV=1	Cltb	1	0.00432907	78.653	2	VAQLCDFNPK(1)SSK	-0.33208	0.628	0.00843072	Q2
664	K	Trifunctional enzyme subunit alpha, mitochondrial OS=Mus musculus OX=10090 GN=Hadha PE=1 SV=1	Hadha	1	8.02e-14	162.32	2	LPAK(1)PEVSSDEDVQYR	-0.16248	0.649	0.0304054	Q2
277	K	ERI1 exoribonuclease 3 OS=Mus musculus OX=10090 GN=Eri3 PE=1 SV=1	Eri3	1	1.44e-08	150.08	2	K(1)AYSFAMGCWPK	0.73085	0.54	0.00433957	Q2
129	K	5'(3')-deoxyribonucleotidase, mitochondrial OS=Mus musculus OX=10090 GN=Nt5m PE=1 SV=1	Nt5m	1	0.000918213	133.58	2	MFK(1)YCPYEK	0.054714	0.653	0.0269889	Q2
146	K	ADP-ribose glycohydrolase MACROD1 OS=Mus musculus OX=10090 GN=Macrod1 PE=1 SV=2	Macrod1	1	0.0112217	142.64	2	DK(1)QLNEK	0.57278	0.568	0.0165217	Q2
369	K	p21-activated protein kinase-interacting protein 1 OS=Mus musculus OX=10090 GN=Pak1ip1 PE=1 SV=2	Pak1ip1	1	0.0160338	49.813	2	K(1)MATMSEK(1)K	-2.0765	0.615	0.0222294	Q2
376	K	p21-activated protein kinase-interacting protein 1 OS=Mus musculus OX=10090 GN=Pak1ip1 PE=1 SV=2	Pak1ip1	1	0.0160338	49.813	2	K(1)MATMSEK(1)K	-2.0765	0.615	0.0222294	Q2
54	K	Succinate--CoA ligase [ADP/GDP-forming] subunit alpha, mitochondrial OS=Mus musculus OX=10090 GN=Suclg1 PE=1 SV=4	Suclg1	1	6.59e-06	171.33	2	HIYIDK(1)NTK	0.67665	0.529	0.0438055	Q2
110	K	D-dopachrome decarboxylase OS=Mus musculus OX=10090 GN=Ddt PE=1 SV=3	Ddt	1	5.31e-06	141.48	2	FFPLEAWQIGK(1)K	0.9305	1.849	0.0379341	Q3
413	K	Band 4.1-like protein 3 OS=Mus musculus OX=10090 GN=Epb41l3 PE=1 SV=1	Epb41l3	1	0.0150754	72.23	2	FLTLGSK(1)FR	0.098681	1.577	0.0452653	Q3
83	K	Glial fibrillary acidic protein OS=Mus musculus OX=10090 GN=Gfap PE=1 SV=4	Gfap	1	0.00748671	89.698	2	FASYIEK(1)VR	1.1219	1.863	0.0495033	Q3
814	K	Neurofilament medium polypeptide OS=Mus musculus OX=10090 GN=Nefm PE=1 SV=4	Nefm	1	3.9e-05	91.317	3	SVTVTQK(1)VEEHEETFEEK	0.43033	1.573	0.0156514	Q3
388	K	Phosphoglycerate kinase 1 OS=Mus musculus OX=10090 GN=Pgk1 PE=1 SV=4	Pgk1	1	1.29e-11	132.1	3	WNTEDK(1)VSHVSTGGGASLELLEGK	-0.066698	1.631	0.0399957	Q3
91	K	Phosphoglycerate kinase 1 OS=Mus musculus OX=10090 GN=Pgk1 PE=1 SV=4	Pgk1	1	0.00149397	94.692	2	SLLGK(1)DVLFLK	0.1202	1.656	0.0149947	Q3
12	K	Nucleoside diphosphate kinase A OS=Mus musculus OX=10090 GN=Nme1 PE=1 SV=1	Nme1	1	2.02e-09	161.63	2	TFIAIK(1)PDGVQR	0.67481	1.579	0.0101616	Q3
909	K	Spectrin alpha chain, non-erythrocytic 1 OS=Mus musculus OX=10090 GN=Sptan1 PE=1 SV=4	Sptan1	1	0.000233817	77.221	3	EK(1)EPIVGSTDYGKDEDSAEALLK	-0.16834	1.613	0.0247722	Q3
548	K	Glutamate dehydrogenase 1, mitochondrial OS=Mus musculus OX=10090 GN=Glud1 PE=1 SV=1	Glud1	1	3.32e-07	143.7	2	VFK(1)VYNEAGVTFT	0.12216	1.564	0.0128682	Q3
81	K	Long-chain specific acyl-CoA dehydrogenase, mitochondrial OS=Mus musculus OX=10090 GN=Acadl PE=1 SV=2	Acadl	1	1.32e-31	183.26	3	FFQEEVIPHHTEWEK(1)AGEVSR	0.26233	1.512	0.0226334	Q3
187	K	Heat shock cognate 71 kDa protein OS=Mus musculus OX=10090 GN=Hspa8 PE=1 SV=1	Hspa8	1	8.01e-14	161.63	3	IINEPTAAAIAYGLDK(1)K	-0.3146	1.57	0.000249479	Q3
248	K	Voltage-dependent anion-selective channel protein 2 OS=Mus musculus OX=10090 GN=Vdac2 PE=1 SV=2	Vdac2	1	5.14e-108	276.29	3	YQLDPTASISAK(1)VNNSSLIGVGYTQTLRPGVK	0.60387	1.858	0.0283087	Q3
99	K	10 kDa heat shock protein, mitochondrial OS=Mus musculus OX=10090 GN=Hspe1 PE=1 SV=2	Hspe1	1	0.0221572	76.478	2	DSDILGK(1)YVD	-0.43887	1.571	1.08579e-05	Q3
8	K	NADH dehydrogenase [ubiquinone] 1 alpha subcomplex subunit 12 OS=Mus musculus OX=10090 GN=Ndufa12 PE=1 SV=2	Ndufa12	1	0.00840726	83.265	2	MELVEVLK(1)R	-0.15141	1.724	0.0420029	Q3
432	K	S-adenosylhomocysteine hydrolase-like protein 1 OS=Mus musculus OX=10090 GN=Ahcyl1 PE=1 SV=1	Ahcyl1	1	0.0198336	44.457	3	SQVDHVIWPDGK(1)R	0.078325	1.711	0.0164265	Q3
759	K	Trifunctional enzyme subunit alpha, mitochondrial OS=Mus musculus OX=10090 GN=Hadha PE=1 SV=1	Hadha	1	3.23e-12	130.15	4	KYESAYGTQFTPCQLLLDHANNSSK(1)K	-0.62864	1.666	0.0266153	Q3
59	K	3-hydroxyisobutyrate dehydrogenase, mitochondrial OS=Mus musculus OX=10090 GN=Hibadh PE=1 SV=1	Hibadh	1	9.16e-07	112.74	3	NLMK(1)HGYPLILYDVFPDVCK	1.1657	1.944	0.00226155	Q3
113	K	3-oxoacyl-[acyl-carrier-protein] synthase, mitochondrial OS=Mus musculus OX=10090 GN=Oxsm PE=1 SV=1	Oxsm	1	6.1e-21	161.14	2	SDAK(1)SMSSSTIMAVGAAELALK	-2.1718	1.642	0.0294006	Q3
277	K	Elongation factor 1-gamma OS=Mus musculus OX=10090 GN=Eef1g PE=1 SV=3	Eef1g	1	0.00750708	58.37	3	AK(1)DPFAHLPK	-0.54091	1.688	0.0110311	Q3
100	K	Immunoglobulin kappa constant OS=Mus musculus OX=10090 GN=Igkc PE=1 SV=2	Igkc	1	0.00316075	81.865	2	TSTSPIVK(1)SFNR	-0.36658	3.825	0.0184121	Q4
108	K	Glial fibrillary acidic protein OS=Mus musculus OX=10090 GN=Gfap PE=1 SV=4	Gfap	0.791329	0.0250183	42.382	3	AK(0.209)EPTK(0.791)LADVYQAELR	0.22275	2.079	0.0215813	Q4
181	K	Alpha-1-antitrypsin 1-1 OS=Mus musculus OX=10090 GN=Serpina1a PE=1 SV=4	Serpina1a	1	3.99e-05	117.25	2	VINDFVEK(1)GTQGK	-0.83547	3.655	0.000898895	Q4
521	K	Excitatory amino acid transporter 1 OS=Mus musculus OX=10090 GN=Slc1a3 PE=1 SV=2	Slc1a3	1	1.46e-06	105.38	3	K(1)PYQLIAQDNEPEKPVADSETK	-0.2091	2.035	0.00155515	Q4
26	K	Serotransferrin OS=Mus musculus OX=10090 GN=Tf PE=1 SV=1	Tf	1	0.000281581	87.083	3	TVK(1)WCAVSEHENTK	0.91492	2.665	0.00323362	Q4
496	K	NAD-dependent malic enzyme, mitochondrial OS=Mus musculus OX=10090 GN=Me2 PE=1 SV=1	Me2	1	0.00103711	55.063	3	HISDTVFLEAAK(1)ALTTQLTDAELAQGR	0.092801	2.268	0.0407156	Q4
